# Supplementary material for: Application of Artificial Neural Networks to Predict the Intrinsic Solubility of Drug-Like Molecules
Source: Pharmaceutics. 2021 Jul 20;13(7):1101. doi: 10.3390/pharmaceutics13071101 (PMC8309152; doi:10.3390/pharmaceutics13071101)
Supplement: Supplementary file 1 [file pharmaceutics-13-01101-s001.zip]

Archive with 3 entries (3 files):
- Supplementary1.csv
- Supplementary2.csv
- Supplementary3.csv
