# Supplementary material for: Application of Artificial Neural Networks to Predict the Intrinsic Solubility of Drug-Like Molecules
Source: Pharmaceutics. 2021 Jul 20;13(7):1101. doi: 10.3390/pharmaceutics13071101 (PMC8309152; doi:10.3390/pharmaceutics13071101)
Supplement: Supplementary file 1 [file pharmaceutics-13-01101-s001.zip › Supplementary1.csv]

SUBSTANCE	CAS	SMILES	logS0	SDinterLab	n	ANN.PRED	ANN.SE	ALOGP	nC	nCIC	nBnz	Ui	Me	RBN	nN	nX	Hy
7-butyltheophylline	1021-65-4	CCCCN1C=NC2=C1C(=O)N(C(=O)N2C)C	-1.80999999997546	NA	1	-2.32930899485568	0.519308994880222	1.2288	11	2	0	2.459431619	1.011012121	3	4	0	-0.634262942
Glyburide	10238-21-8	COC1=C(C=C(C=C1)Cl)C(=O)NCCC2=CC=C(C=C2)S(=O)(=O)NC(=O)NC3CCCCC3	-5.93499999960788	1.58	2	-5.3518201385309	-0.583179861076981	4.1402	23	3	2	3.459431619	1.013586885	8	3	1	0.891740478
Acetanilide	103-84-4	CC(=O)NC1=CC=CC=C1	-1.39999999994927	NA	1	-1.84642097384826	0.446420973898989	0.9504	8	1	1	2.321928095	0.998078947	1	1	0	-0.161165919
Paracetamol	103-90-2	CC(=O)NC1=CC=C(C=C1)O	-1.00128009039279	0.11	3	-1.86673950990803	0.865459419515236	0.683	8	1	1	2.321928095	1.01454	1	1	0	0.660398011
testosterone acetate	1045-69-8	CC(=O)OC1CCC2C1(CCC3C2CCC4=CC(=O)CCC34C)C	-5.18000000000499	NA	1	-4.22262628976505	-0.957373710239939	3.7124	21	4	0	2	0.98585	2	0	0	-0.863903193
s-Trichlorobenzene	108-70-3	C1=C(C=C(C=C1Cl)Cl)Cl	-4.43999999996424	NA	1	-3.6347081285749	-0.80529187138934	3.8232	6	1	1	2	1.051825	0	0	3	-0.636161673
sparfloxacin	110871-86-8	CC1CN(CC(N1)C)C2=C(C(=C3C(=C2F)N(C=C(C3=O)C(=O)O)C4CC4)N)F	-3.37112901524006	NA	1	-4.42695879343644	1.05582977819638	1.624	19	4	1	2.807354922	1.02501	3	4	2	1.733011174
danofloxacin	112398-08-0	CN1CC2CC1CN2C3=C(C=C4C(=C3)N(C=C(C4=O)C(=O)O)C5CC5)F	-2.89962945488244	NA	1	-4.61431591513427	1.71468646025183	1.8844	19	5	1	2.807354922	1.016356522	3	3	1	-0.29369258
6-chloropteridine	1125-82-2	C1=C2C(=NC=N1)N=CC(=N2)Cl	-1.12000000001671	NA	1	-2.34181078202223	1.22181078200552	0.5847	6	2	0	2.700439718	1.052207143	0	4	1	-0.526354934
6-aminopteridine	1125-83-3	C1=C2C(=NC=N1)N=CC(=N2)N	-2.34000000001413	NA	1	-1.76467322740877	-0.575326772605364	-0.4964	6	2	0	2.700439718	1.0318125	0	5	0	0.835849655
7-chloropteridine	1125-84-4	C1=C2C(=NC=N1)N=C(C=N2)Cl	-0.87999999985386	NA	1	-2.34181078202223	1.46181078216837	0.5847	6	2	0	2.700439718	1.052207143	0	4	1	-0.526354934
erythromycin	114-07-8	CCC1C(C(C(C(=O)C(CC(C(C(C(C(C(=O)O1)C)OC2CC(C(C(O2)C)O)(C)OC)C)OC3C(C(CC(O3)C)N(C)C)O)(C)O)C)C)O)(C)O	-3.14999999999027	NA	1	-3.12822065970078	-0.0217793402894855	1.6522	37	3	0	1.584962501	1.004368644	7	1	0	2.006569855
butallylonal	1142-70-7	CCC(C)C1(C(=O)NC(=O)NC1=O)CC(=C)Br	-2.64999999991626	NA	1	-2.62265161498881	-0.0273483849274467	1.8359	11	1	0	2.321928095	1.01874375	4	2	1	0.525968126
1-butyltheobromine	1143-30-2	CCCCN1C(=O)C2=C(N=CN2C)N(C1=O)C	-1.63000000005927	NA	1	-2.32930899485568	0.699308994796412	1.2288	11	2	0	2.459431619	1.011012121	3	4	0	-0.634262942
Thebaine	115-37-7	CN1CCC23C4C(=CC=C2C1CC5=C3C(=C(C=C5)OC)O4)OC	-2.65999999998999	NA	1	-4.25961328627242	1.59961328628243	1.9236	19	5	1	2.584962501	0.998175	2	1	0	-0.815024229
talbutal	115-44-6	CCC(C)C1(C(=O)NC(=O)NC1=O)CC=C	-2.02000000000975	NA	1	-2.2496373538388	0.229637353829048	1.5182	11	1	0	2.321928095	1.011584375	4	2	0	0.512121071
stanolone acetate	1164-91-6	CC(=O)OC1CCC2C1(CCC3C2CCC4C3(CCC(=O)C4)C)C	-5.34999999995232	NA	1	-3.93228575754969	-1.41771424240263	3.541	21	4	0	1.584962501	0.984276786	2	0	0	-0.863903193
Danthron	117-10-2	C1=CC2=C(C(=C1)O)C(=O)C3=C(C2=O)C=CC=C3O	-5.19000000002331	NA	1	-3.96422342389926	-1.22577657612405	2.2736	14	3	2	3.169925001	1.032446154	0	0	0	0.374342527
trifluoperazine	117-89-5	CN1CCN(CC1)CCCN2C3=CC=CC=C3SC4=C2C=C(C=C4)C(F)(F)F	-4.52000000005781	NA	1	-5.90093230748155	1.38093230742374	4.9751	21	4	2	2.807354922	1.010059615	4	3	3	-0.742184087
dexamethasone acetate	1177-87-3	CC1CC2C3CCC4=CC(=O)C=CC4(C3(C(CC2(C1(C(=O)COC(=O)C)O)C)O)F)C	-4.89999999992899	NA	1	-4.27515722156142	-0.624842778367565	2.0209	24	4	0	2.584962501	1.009904839	4	0	1	0.193000095
SKF-105657	119169-78-7	CC12CCC3C(C1CCC2C(=O)NC(C)(C)C)CC=C4C3(CCC(=C4)C(=O)O)C	-10.2582636983712	2.12	2	-4.74866075311212	-5.50960294525908	4.3909	25	4	0	2.321928095	0.984674242	3	1	0	0.125484525
ethyl p-hydroxybenzoate	120-47-8	CCOC(=O)C1=CC=C(C=C1)O	-2.34999999995232	NA	1	-2.42788957456042	0.0778895746080956	1.7668	9	1	1	2.321928095	1.018177273	3	0	0	-0.163599082
ibutilide	122647-31-8	CCCCCCCN(CC)CCCC(C1=CC=C(C=C1)NS(=O)(=O)C)O	-1.80999999997546	NA	1	-4.20687590286948	2.39687590289402	4.4649	20	1	1	2.584962501	0.988437097	14	2	0	0.251016974
almokalant	123955-10-2	CCCS(=O)CCCN(CC)CC(COC1=CC=C(C=C1)C#N)O	-1.16999999999485	NA	1	-3.15771237955836	1.98771237956351	2.1062	18	1	1	2.807354922	0.995167308	12	2	0	-0.300839464
tolterodine	124937-51-5	CC1=CC(=C(C=C1)O)C(CCN(C(C)C)C(C)C)C2=CC=CC=C2	-2.57999999998273	NA	1	-4.81623605894392	2.23623605896119	5.6364	22	2	2	2.807354922	0.976056364	7	1	0	-0.465392453
vinbarbital	125-42-8	CCC=C(C)C1(C(=O)NC(=O)NC1=O)CC	-2.30000000002363	NA	1	-2.24371147593263	-0.056288524091002	1.6589	11	1	0	2.321928095	1.011584375	3	2	0	0.512121071
Sulfamerazine	127-79-7	CC1=NC(=NC=C1)NS(=O)(=O)C2=CC=C(C=C2)N	-6.12108359903285	NA	1	-2.93021775148079	-3.19086584755206	1.0684	11	2	1	3.169925001	1.02242	3	4	0	1.306033949
Pyrene	129-00-0	C1=CC2=C3C(=C1)C=CC4=CC=CC(=C43)C=C2	-6.18000000000499	NA	1	-5.00924049265988	-1.17075950734511	3.9452	16	4	4	3.392317423	0.977615385	0	0	0	-0.978602168
Cyproheptadine	129-03-3	CN1CCC(=C2C3=CC=CC=C3C=CC4=CC=CC=C42)CC1	-5.89999999992899	NA	1	-4.96211044246235	-0.937889557466635	4.3623	21	4	2	3.169925001	0.975297674	0	1	0	-0.941012906
quinine HCl	130-89-2	COC1=CC2=C(C=CN=C2C=C1)C(C3CC4CCN3CC4C=C)O.Cl	-5.76296207295575	0.01	2	-4.91214570577743	-0.85081636717832	3.5256	20	4	1	2.906890596	0.997947917	4	2	1	-0.790369662
Fendiline	13042-18-7	CC(C1=CC=CC=C1)NCCC(C2=CC=CC=C2)C3=CC=CC=C3	-4	NA	1	-5.39811212082401	1.39811212082401	5.3901	23	3	3	3.321928095	0.973571429	7	1	0	-0.506530701
chlorpheniramine	132-22-9	CN(C)CCC(C1=CC=C(C=C1)Cl)C2=CC=CC=N2	-2.65889726750722	0.01	3	-4.01061851568953	1.35172124818231	3.6966	16	2	1	2.807354922	0.986307895	5	2	1	-0.827686634
Naphthoic acid	1320-04-3	C1=CC=C2C(=C1)C=CC=C2C(=O)O	-6.77418414595673	NA	1	-3.31919507143063	-3.4549890745261	2.3428	11	2	2	2.906890596	1.009	1	0	0	-0.276889926
trichloromethiazide	133-67-5	C1=C2C(=CC(=C1Cl)S(=O)(=O)N)S(=O)(=O)NC(N2)C(Cl)Cl	-3.35448527487642	0.25	2	-3.8251974137828	0.470712138906384	1.3641	8	2	1	3	1.081175	1	3	3	2.272346981
hydroflumethiazide	135-09-1	C1NC2=C(C=C(C(=C2)C(F)(F)F)S(=O)(=O)N)S(=O)(=O)N1	-2.96826801700945	0	2	-3.42321339377065	0.454945376761202	0.3157	8	2	1	3	1.101425	1	3	3	2.272346981
alprenolol	13655-52-2	CC(C)NCC(COC1=CC=CC=C1CC=C)O	-2.73207917947342	0.14	2	-3.01589914717452	0.283819967701103	2.6399	15	1	1	2.321928095	0.987219512	8	1	0	0.31980711
delavirdine	136817-59-9	CC(C)NC1=C(N=CC=C1)N2CCN(CC2)C(=O)C3=CC4=C(N3)C=CC(=C4)NS(=O)(=O)C	-5.73999999990692	NA	1	-4.72503954776185	-1.01496045214507	2.7653	22	4	1	3.584962501	1.006478333	6	6	0	0.915199423
Lidocaine	137-58-6	CCN(CC)CC(=O)NC1=C(C=CC=C1C)C	-2.86143402932862	1.75	3	-2.75647533688159	-0.10495869244703	2.8399	14	1	1	2.321928095	0.983766667	5	2	0	-0.313512195
Pramoxine	140-65-8	CCCCOC1=CC=C(C=C1)OCCCN2CCOCC2	-3.50000000002312	NA	1	-3.41975354619789	-0.0802464538252252	3.0147	17	2	1	2	0.991052083	9	1	0	-0.797340522
2-chloropteridine	14159-38-7	C1=CN=C2C(=N1)C=NC(=N2)Cl	-0.699999999993226	NA	1	-2.33402319630171	1.63402319630849	0.5666	6	2	0	2.700439718	1.052207143	0	4	1	-0.526354934
2-hydroxypteridine	142-08-5	C1=CC(=O)NC=C1	-1.95000000011688	NA	1	-1.14682819134701	-0.803171808769871	-0.3238	5	1	0	2	1.016358333	0	1	0	0.045867876
5-methyl-5-allylbarbiturate	143585-01-7	CC1(C(=O)NC(=O)NC1=O)CC=C	-1.16000000001189	NA	1	-1.71756850300618	0.557568502994294	0.354	8	1	0	2.321928095	1.0313	2	2	0	0.679337635
Trihexyphenidyl	144-11-6	C1CCC(CC1)C(CCN2CCCCC2)(C3=CC=CC=C3)O	-5.19999999998637	0	2	-4.26591968662847	-0.934080313357899	4.4175	20	3	1	2	0.97515283	5	1	0	-0.444024912
Sulfacetamide	144-80-9	CC(=O)NS(=O)(=O)C1=CC=C(C=C1)N	-1.51996776923091	0	2	-1.87239824682407	0.352430477593159	-0.2214	8	1	1	2.807354922	1.033179167	2	2	0	1.52246048
Sulfamethizole	144-82-1	CC1=NN=C(S1)NS(=O)(=O)C2=CC=C(C=C2)N	-5.77863353192338	NA	1	-2.82751082341367	-2.95112270850971	0.7782	9	2	1	3.087462841	1.032051852	3	4	0	1.423990701
triflupromazine	146-54-3	CN(C)CCCN1C2=CC=CC=C2SC3=C1C=C(C=C3)C(F)(F)F	-5.30000000002363	0	2	-5.54380573392493	0.243805733901298	5.0178	18	3	2	2.807354922	1.015211628	4	2	3	-0.740488451
diphenydramine	147-24-0	CN(C)CCOC(C1=CC=CC=C1)C2=CC=CC=C2	-2.94565127912643	NA	1	-3.78962248404489	0.843971204918457	3.3849	17	2	2	2.807354922	0.9816275	6	1	0	-0.879417048
trovafloxacin	147059-72-1	C1C2C(C2N)CN1C3=C(C=C4C(=O)C(=CN(C4=N3)C5=C(C=C(C=C5)F)F)C(=O)O)F	-4.42999999999669	NA	1	-5.49718963179455	1.06718963179786	2.1879	20	5	1	3.321928095	1.046942222	3	4	3	0.966145532
4-Aminobenzoic acid	150-13-0	C1=CC(=CC=C1C(=O)O)N	-1.37000000000162	NA	1	-2.03216674430922	0.662166744307597	0.6878	7	1	1	2.321928095	1.023952941	1	1	0	1.69040931
cephalothin	153-61-7	CC(=O)OCC1=C(N2C(C(C2=O)NC(=O)CC3=CC=CS3)SC1)C(=O)O	-2.93796734134394	NA	1	-3.36584530696219	0.427877965618252	0.4892	16	3	0	3.087462841	1.035842857	7	2	0	0.403101449
Thiamphenicol	15318-45-3	CS(=O)(=O)C1=CC=C(C=C1)C(C(CO)NC(=O)C(Cl)Cl)O	-2.14999999999027	NA	1	-2.93277887627727	0.782778876287002	0.6516	12	1	1	2.807354922	1.042525	5	1	2	1.249617309
Salbutamol	156547-62-5	CC(C)(C)NCC(=O)C1=CC(=C(C=C1)O)CO	-1.21999999998152	NA	1	-2.39113858251385	1.17113858253233	1.3129	13	1	1	2.321928095	1.001002778	5	1	0	1.193349631
ibuprofen	15687-27-1	CC(C)CC1=CC=C(C=C1)C(C)C(=O)O	-4.16644167559214	1.23	6	-3.16549457364058	-1.00094710195156	3.5821	13	1	1	2.321928095	0.988090909	4	0	0	-0.329826296
SB-209670	157659-79-5	CCCOC1=CC2=C(C=C1)C(C(C2C3=C(C=C(C=C3)OC)OCC(=O)O)C(=O)O)C4=CC5=C(C=C4)OCO5	-8.27096903116297	2.12	2	-6.53659431696369	-1.73437471419928	4.8752	29	5	3	3.584962501	1.019940909	10	0	0	0.148920802
2-methoxypterdine	1628-89-3	COC1=CC=CC=N1	-1.11000000001605	NA	1	-1.72158214931381	0.611582149297761	1.2021	6	1	0	2	1.005326667	1	1	0	-0.709795973
linezolid	165800-03-3	CC(=O)NCC1CN(C(=O)O1)C2=CC(=C(C=C2)N3CCOCC3)F	-2.07000000000121	NA	1	-3.1777669281975	1.10776692819629	0.8946	16	3	1	2.584962501	1.024538636	4	3	1	-0.21856297
eperezolid	165800-04-4	CC(=O)NCC1CN(C(=O)O1)C2=CC(=C(C=C2)N3CCN(CC3)C(=O)CO)F	-1.9700000000963	NA	1	-2.93514661728077	0.965146617184471	-0.0348	18	3	1	2.807354922	1.027301961	5	4	1	0.353017577
pteridine-2-thiol	16878-76-5	C1=CN=C2C(=N1)C=NC(=S)N2	-2.63000000005927	NA	1	-2.27539693829979	-0.354603061759483	0.942	6	2	0	2.584962501	1.03224	0	4	0	0.056889407
tipranavir	174484-41-4	CCCC1(CC(=C(C(=O)O1)C(CC)C2=CC(=CC=C2)NS(=O)(=O)C3=NC=C(C=C3)C(F)(F)F)O)CCC4=CC=CC=C4	-6.29999999967702	NA	1	-7.51475214595636	1.21475214627934	7.3958	31	4	2	3.807354922	1.019677333	11	2	3	0.149000367
Prazosin	19216-56-9	COC1=C(C=C2C(=C1)C(=NC(=N2)N3CCN(CC3)C(=O)C4=CC=CO4)N)OC	-7.0835975149771	1.74	3	-4.25450749455811	-2.82909002041899	2.1075	19	4	1	3.321928095	1.018102041	4	5	0	0.317675477
Trazodone	19794-93-5	C1CN(CCN1CCCN2C(=O)N3C=CC=CC3=N2)C4=CC(=CC=C4)Cl	-6.46662245740302	NA	1	-4.36103267597751	-2.10558978142551	2.4188	19	4	1	3	1.002341667	5	5	1	-0.722401259
Perylene	198-55-0	C1=CC2=C3C(=C1)C4=CC=CC5=C4C(=CC=C5)C3=CC=C2	-8.80000005273845	NA	1	-5.92436024747647	-2.87563980526198	4.8536	20	5	5	3.700439718	0.978175	0	0	0	-0.983974444
7-methoxypteridine	204443-27-6	COC1=NC2=NC=NC=C2N=C1	-0.909999999933769	NA	1	-1.99198301402599	1.08198301409222	0.2338	7	2	0	2.700439718	1.034338889	1	4	0	-0.565129629
Gliclazide	21187-98-4	CC1=CC=C(C=C1)S(=O)(=O)NC(=O)NN2CC3CCCC3C2	-4.17999999999695	0.16	2	-3.68022704744922	-0.499772952547731	2.307	15	3	1	2.807354922	1.007351163	3	3	0	0.393196423
betamethasone-17-valerate	2152-44-5	CCCCC(=O)OC1(C(CC2C1(CC(C3(C2CCC4=CC(=O)C=CC43C)F)O)C)C)C(=O)CO	-4.70999999994611	NA	1	-5.09928446274003	0.38928446279392	3.6002	27	4	0	2.584962501	1.003730986	7	0	1	0.147474412
Fluometuron	2164-17-2	CN(C)C(=O)NC1=CC=CC(=C1)C(F)(F)F	-3.45999999994054	NA	1	-3.01026769959339	-0.449732300347146	2.0945	10	1	1	2.321928095	1.050762963	1	2	3	-0.107034612
Triphenylene	217-59-4	C1=CC=C2C(=C1)C3=CC=CC=C3C4=CC=CC=C24	-6.72999999922168	NA	1	-5.30257306210528	-1.4274269371164	4.5552	18	4	4	3.523561956	0.97672	0	0	0	-0.981637513
ketoprofen	22071-15-4	CC(C1=CC(=CC=C1)C(=O)C2=CC=CC=C2)C(=O)O	-5.29233279984342	1.58	8	-4.02104330149518	-1.27128949834824	3.3359	16	2	2	3.169925001	1.005063636	4	0	0	-0.352752407
7-ethyltheophylline	23043-88-1	CCN1C=NC2=C1C(=O)N(C(=O)N2C)C	-0.759999999937366	NA	1	-1.8279114844463	1.06791148450893	0.2489	9	2	0	2.459431619	1.022081481	1	4	0	-0.586033589
deprenyl	2323-36-6	CC(CC1=CC=CC=C1)N(C)CC#C	-2.51248549320704	NA	1	-3.21639337564801	0.703907882440967	3.7945	13	1	1	2.584962501	0.973245161	4	1	0	-0.904914257
2-methylpteridine	2432-20-4	CC1=NC2=NC=CN=C2C=N1	-0.0899999999808183	NA	1	-1.63227346491479	1.54227346493397	-0.3332	7	2	0	2.700439718	1.017105882	0	4	0	-0.614080757
4-methylpteridine	2432-21-5	CC1=NC=NC2=NC=CN=C12	-0.470000000050246	NA	1	-1.77316146583286	1.30316146578262	-0.0063	7	2	0	2.700439718	1.017105882	0	4	0	-0.614080757
6-hydroxypteridine	2432-26-0	C1=C2C(=NC=N1)N=CC(=O)N2	-2.70999999994611	NA	1	-1.71134294000058	-0.99865705994553	-0.4844	6	2	0	2.584962501	1.048966667	0	4	0	0.056889407
7-hydroxypteridine	2432-27-1	C1=C2C(=NC=N1)NC(=O)C=N2	-2.12000000001671	NA	1	-1.71134294000058	-0.408657060016129	-0.4844	6	2	0	2.584962501	1.048966667	0	4	0	0.056889407
Amiloride	2609-46-3	C1(=C(N=C(C(=N1)Cl)N)N)C(=O)N=C(N)N	-5.14831087510964	1.71	3	-2.23615307221014	-2.9121578028995	-0.8101	6	1	0	2.584962501	1.054226087	2	7	1	6.788782646
tolmetin	26171-23-3	CC1=CC=C(C=C1)C(=O)C2=CC=C(N2C)CC(=O)O	-4.09188884972109	NA	1	-3.85746717848017	-0.234421671240916	3.242	15	2	1	3.087462841	1.007908824	4	1	0	-0.301021992
amoxicillin	26787-78-0	CC1(C(N2C(S1)C(C2=O)NC(=O)C(C3=CC=C(C=C3)O)N)C(=O)O)C	-3.53085196798542	2.04	2	-3.15693192555327	-0.373920042432149	0.2096	16	3	1	2.807354922	1.024706818	4	3	0	2.686376279
bumetadine	28395-03-1	CCCCNC1=C(C(=CC(=C1)C(=O)O)S(=O)(=O)N)OC2=CC=CC=C2	-3.56000000005332	NA	1	-4.33538526558849	0.775385265535168	2.9602	17	2	2	3.321928095	1.019308889	8	2	0	1.815110666
triazolam	28911-01-5	CC1=NN=C2N1C3=C(C=C(C=C3)Cl)C(=NC2)C4=CC=CC=C4Cl	-4.09499999999705	0.01	2	-5.50943095189878	1.41443095190173	4.3909	17	4	2	3.392317423	1.013502857	1	4	2	-0.729232205
xanax	28981-97-7	CC1=NN=C2N1C3=C(C=C(C=C3)Cl)C(=NC2)C4=CC=CC=C4	-3.59999999991521	NA	1	-4.97190267889066	1.37190267897545	3.7265	17	4	2	3.392317423	1.004254286	1	4	1	-0.761772352
(RS)-Atenolol	29122-68-7	CC(C)NCC(COC1=CC=C(C=C1)CC(=O)N)O	-2.2683675423035	1.76	3	-2.35127094597197	0.0829034036684688	0.669	14	1	1	2.321928095	1.00052439	8	2	0	1.986347665
melengestrol acetate	2919-66-6	CC1=CC2C(CCC3(C2CC(=C)C3(C(=O)C)OC(=O)C)C)C4(C1=CC(=O)CC4)C	-5.56999999998821	NA	1	-4.53105024947492	-1.03894975051329	3.4165	25	4	0	2.807354922	0.990931148	3	0	0	-0.853476264
fenoprofen	29679-58-1	CC(C1=CC(=CC=C1)OC2=CC=CC=C2)C(=O)O	-3.69821282091566	NA	1	-4.01773471953964	0.319521898623984	3.4919	15	2	2	3	1.005221875	4	0	0	-0.334135161
ephedrine	299-42-3	CC(C(C1=CC=CC=C1)O)NC	-0.470000000050246	NA	1	-1.9962488790293	1.52624887897906	1.2345	10	1	1	2	0.985714815	3	1	0	0.509471853
Chloral Hydrate	302-17-0	C(C(Cl)(Cl)Cl)(O)O	1.69999999997637	NA	1	-1.57511932346215	3.27511932343852	0.8998	2	0	0	0	1.12765	0	0	3	1.384938868
4-methoxypteridine	30564-38-6	COC1=NC=NC2=NC=CN=C21	-1.11000000001605	NA	1	-1.99198301402599	0.881983014009941	0.2338	7	2	0	2.700439718	1.034338889	1	4	0	-0.565129629
11-hydroxyprogesterone	312-90-3	CC(=O)C1CCC2C1(CC(C3C2CCC4=CC(=O)CCC34C)O)C	-3.82000000012516	NA	1	-3.64080995364526	-0.179190046479902	2.411	21	4	0	2	0.98585	1	0	0	-0.424254206
allopurinol	315-30-0	C1=NNC2=C1C(=O)NC=N2	-2.25999999996651	0	2	-1.73842542709615	-0.521574572870357	-0.6492	5	2	0	2.459431619	1.052464286	0	4	0	0.935224386
Diuron	330-54-1	CN(C)C(=O)NC1=CC(=C(C=C1)Cl)Cl	-3.75999999993737	NA	1	-2.9219379772982	-0.838062022639171	2.481	9	1	1	2.321928095	1.024845833	1	2	2	-0.096280335
Linuron	330-55-2	CN(C(=O)NC1=CC(=C(C=C1)Cl)Cl)OC	-3.52000000005781	NA	1	-2.9542574600327	-0.565742540025106	2.3269	9	1	1	2.321928095	1.036944	2	2	2	-0.069366923
paclitaxel	33069-62-4	CC1=C2C(C(=O)C3(C(CC4C(C3C(C(C2(C)C)(CC1OC(=O)C(C(C5=CC=CC=C5)NC(=O)C6=CC=CC=C6)O)O)OC(=O)C7=CC=CC=C7)(CO4)OC(=O)C)O)C)OC(=O)C	-6.62999999913296	NA	1	-6.89094475699254	0.260944757859582	3.1287	47	7	3	4.087462841	1.015699115	14	1	0	1.192554755
diltiazem HCl	33286-22-5	CC(=O)OC1C(SC2=CC=CC=C2N(C1=O)CCN(C)C)C3=CC=C(C=C3)OC.Cl	-5.90995435878836	NA	1	-4.82762445006227	-1.08232990872609	3.6373	22	3	2	3.169925001	1.009383636	7	2	1	-0.726331015
isoguanine	3373-53-3	C1=NC2=NC(=O)NC(=C2N1)N	-3.39999999994927	NA	1	-1.63758659876961	-1.76241340117966	-1.3277	5	2	0	2.321928095	1.05226875	0	5	0	2.850515099
Isoproturon	34123-59-6	CC(C)C1=CC=C(C=C1)NC(=O)N(C)C	-3.47000000005025	NA	1	-2.37723533920303	-1.09276466084722	2.3464	12	1	1	2.321928095	0.987869697	2	2	0	-0.264711452
cefamandole	34444-01-4	CN1C(=NN=N1)SCC2=C(N3C(C(C3=O)NC(=O)C(C4=CC=CC=C4)O)SC2)C(=O)O	-0.139999999985007	NA	1	-3.87846974492343	3.73846974493843	0.5419	18	4	1	3.392317423	1.034728571	7	6	0	1.035848498
fenclofenac	34645-84-6	C1=CC=C(C(=C1)CC(=O)O)OC2=C(C=C(C=C2)Cl)Cl	-3.84999999988401	NA	1	-4.95613661147353	1.10613661158952	4.3582	14	2	2	3	1.0321	4	0	2	-0.249291578
trimazosin	35795-16-5	CC(C)(COC(=O)N1CCN(CC1)C2=NC3=C(C(=C(C=C3C(=N2)N)OC)OC)OC)O	-3.63999999995598	NA	1	-3.65145517975718	0.011455179801203	1.7179	20	3	1	2.906890596	1.017933333	7	5	0	0.971923385
pentazocin	359-83-1	CC1C2CC3=C(C1(CCN2CC=C(C)C)C)C=C(C=C3)O	-3.80000000012635	NA	1	-4.21406300191976	0.414063001793407	4.3483	19	3	1	2.321928095	0.977414583	2	1	0	-0.431979363
reposal	3625-25-0	CCC1(C(=O)NC(=O)NC1=O)C2=CC3CCC(C3)C2	-2.69999999999323	NA	1	-3.2159759841582	0.515975984164966	1.8755	14	3	0	2.321928095	1.006872973	2	2	0	0.39317358
prostaglandin E2	363-24-6	CCCCCC(C=CC1C(CC(=O)C1CC=CCCCC(=O)O)O)O	-2.47000000005025	NA	1	-3.53005594209362	1.06005594204337	3.0344	20	1	0	2.321928095	0.996036842	12	0	0	0.926338245
Piroxicam	36322-90-4	CN1C(=C(C2=CC=CC=C2S1(=O)=O)O)C(=O)NC3=CC=CC=N3	-4.50393864893537	0.41	3	-3.41636901672786	-1.08756963220751	1.0003	15	3	1	3.459431619	1.030805556	2	3	0	0.407031889
metoclopramide	364-62-5	CCN(CC)CCNC(=O)C1=CC(=C(C=C1OC)N)Cl	-4.57811054142061	1.75	3	-2.80215466561041	-1.7759558758102	1.7758	14	1	1	2.321928095	1.00285	7	3	1	1.152296701
labetalol	36894-69-6	CC(CCC1=CC=CC=C1)NCC(C2=CC(=C(C=C2)O)C(=O)N)O	-3.40999999999362	NA	1	-3.94855336267171	0.538553362678093	2.3302	19	2	2	3	0.998022917	8	2	0	2.578284519
Acebutolol	37517-30-9	CCCC(=O)NC1=CC(=C(C=C1)OCC(CNC(C)C)O)C(=O)C	-3.93749319319124	2.46	2	-2.86061817330786	-1.07687501988338	1.6154	18	1	1	2.584962501	0.999992308	10	2	0	0.997758483
betamethasone	378-44-9	CC1CC2C3CCC4=CC(=O)C=CC4(C3(C(CC2(C1(C(=O)CO)O)C)O)F)C	-3.77000000011808	NA	1	-3.95363519314062	0.183635193022544	1.6418	22	4	0	2.321928095	1.007073684	2	0	1	0.881981943
minoxidil	38304-91-5	C1CCN(CC1)C2=NC(=N)N(C(=C2)N)O	-2.039999999979	NA	1	-2.21219190960686	0.172191909627863	0.8993	9	2	0	2	1.008476667	1	5	0	2.349709863
Bupivacaine	38396-39-3	CCCCN1CCCCC1C(=O)NC2=C(C=CC=C2C)C	-3.51207576903247	0.41	2	-3.89032258706555	0.378246818033076	4.4169	18	2	1	2.321928095	0.979953061	5	2	0	-0.385076979
Nalidixic acid	389-08-2	CCN1C=C(C(=O)C2=C1N=C(C=C2)C)C(=O)O	-3.61006891495907	0	2	-2.60125736371019	-1.00881155124888	1.1512	12	2	0	2.807354922	1.020810345	2	2	0	-0.19819166
1-ethyltheobromine	39832-36-5	CCN1C(=O)C2=C(N=CN2C)N(C1=O)C	-0.719999999991623	NA	1	-1.8279114844463	1.10791148445468	0.2489	9	2	0	2.459431619	1.022081481	1	4	0	-0.586033589
clonidine	4205-90-7	C1CN=C(N1)NC2=C(C=CC=C2Cl)Cl	-0.100000000013276	NA	1	-3.73949490362658	3.6394949036133	3.0211	9	2	1	2.321928095	1.021182609	2	3	2	0.616428178
nadolol	42200-33-9	CC(C)(C)NCC(COC1=CC=CC2=C1CC(C(C2)O)O)O	-2.38381407231861	1.92	3	-2.75552619473151	0.371712122412904	1.1464	17	2	1	2	0.997914286	6	1	0	1.824806472
benzylimidazole	4238-71-5	C1=CC=C(C=C1)CN2C=CN=C2	-2.25772117256099	NA	1	-2.62782698292261	0.370105810361624	1.5066	10	2	1	2.700439718	0.988090909	2	2	0	-0.807328042
Diazepam	439-14-5	CN1C(=O)CN=C(C2=C1C=CC(=C2)Cl)C3=CC=CC=C3	-3.78333333330101	0.06	3	-4.36971083865	0.586377505348986	3.3848	16	3	2	3.169925001	1.004733333	1	2	1	-0.787179555
niflumic acid	4394-00-7	C1=CC(=CC(=C1)NC2=C(C=CC=N2)C(=O)O)C(F)(F)F	-4.57946058145878	0	2	-4.57597815872735	-0.00348242273143118	3.3153	13	2	1	3	1.062562069	3	2	3	0.459061749
Metronidazole	443-48-1	CC1=NC=C(N1CCO)[N+](=O)[O-]	-1.22071203626688	0	2	-1.48235678930578	0.261644753038901	-0.3366	6	1	0	2.459431619	1.044671429	3	3	0	0.07859933
azathioprine	446-86-6	CN1C=NC(=C1SC2=NC=NC3=C2NC=N3)[N+](=O)[O-]	-3.20784513560169	NA	1	-3.24552256939095	0.0376774337892622	1.071	9	3	0	3.392317423	1.055523077	3	7	0	0.009360495
naloxone	465-65-6	C=CCN1CCC23C4C(=O)CCC2(C1CC5=C3C(=C(C=C5)O)O4)O	-2.89778589838473	NA	1	-4.18909411152702	1.29130821314229	1.395	19	5	1	2.584962501	1.005488889	2	1	0	0.254971523
propoxyphene	469-62-5	CCC(=O)OC(CC1=CC=CC=C1)(C2=CC=CC=C2)C(C)CN(C)C	-4.96000000005671	NA	1	-4.59165151268504	-0.368348487371668	4.7109	22	2	2	3	0.98382963	9	1	0	-0.869406628
equilin	474-86-2	CC12CCC3C(=CCC4=C3C=CC(=C4)O)C1CCC2=O	-5.06666666667945	0.37	3	-4.45306980716913	-0.613596859510322	3.5232	18	4	1	2.584962501	0.987265	0	0	0	-0.41885299
fenofibrate	49562-28-9	CC(C)OC(=O)C(C)(C)OC1=CC=C(C=C1)C(=O)C2=CC=C(C=C2)Cl	-8.71216848885565	NA	1	-5.12009237527655	-3.5920761135791	5.1115	20	2	2	3.169925001	1.007663043	7	0	1	-0.790369662
hydrocortisone acetate	50-03-3	CC(=O)OCC(=O)C1(CCC2C1(CC(C3C2CCC4=CC(=O)CCC34C)O)C)O	-4.34000000001413	NA	1	-3.74715241873059	-0.592847581283539	1.596	23	4	0	2.321928095	1.001662295	4	0	0	0.193762626
Phenobarbital	50-06-6	CCC1(C(=O)NC(=O)NC1=O)C2=CC=CC=C2	-2.30117287564798	0.02	3	-2.81136995454951	0.510197078901525	1.3207	12	2	1	2.807354922	1.020810345	2	2	0	0.468307858
Hydrocortisone	50-23-7	CC12CCC(=O)C=C1CCC3C2C(CC4(C3CCC4(C(=O)CO)O)C)O	-5.38219037420607	1.53	4	-3.38479035645557	-1.9974000177505	1.2169	21	4	0	2	0.998044643	2	0	0	0.898046133
prednisolone	50-24-8	CC12CC(C3C(C1CCC2(C(=O)CO)O)CCC4=CC(=O)C=CC34C)O	-3.18000000000499	NA	1	-3.54251609704326	0.362516097038275	1.1937	21	4	0	2.321928095	1.000127778	2	0	0	0.898046133
estriol	50-27-1	CC12CCC3C(C1CC(C2O)O)CCC4=C3C=CC(=C4)O	-4.96000000005671	NA	1	-4.04026858999526	-0.919731410061452	2.8458	18	4	1	2	0.99078	0	0	0	0.968203007
estradiol	50-28-2	CC12CCC3C(C1CCC2O)CCC4=C3C=CC(=C4)O	-4.84999999988401	NA	1	-4.34621967561713	-0.503780324266883	3.8127	18	4	1	2	0.983131818	0	0	0	0.213068138
phenylbutazone	50-33-9	CCCCC1C(=O)N(N(C1=O)C2=CC=CC=C2)C3=CC=CC=C3	-4.39078242731871	NA	1	-4.59611041672812	0.205327989409411	3.9541	19	3	2	3.169925001	0.995595349	5	2	0	-0.815024229
Thalidomide	50-35-1	C1CC(=O)NC(=O)C1N2C(=O)C3=CC=CC=C3C2=O	-3.69999999999323	NA	1	-2.78367112333179	-0.916328876661443	0.2038	13	3	1	3	1.036110345	1	2	0	-0.197561163
Cocaine	50-36-2	CN1C2CCC1C(C(C2)OC(=O)C3=CC=CC=C3)C(=O)OC	-2.24999999999255	0	2	-3.58929197814874	1.33929197815619	2.1187	17	3	1	2.584962501	1.005744186	5	1	0	-0.761772352
amitriptyline	50-48-6	CN(C)CCC=C1C2=CC=CC=C2CCC3=CC=CC=C31	-5.13999999998501	NA	1	-4.74626826131921	-0.393731738665805	4.772	20	3	2	3	0.973213636	3	1	0	-0.938047672
Imipramine	50-49-7	CN(C)CCCN1C2=CC=CC=C2CCC3=CC=CC=C31	-5.3017851095238	1.57	3	-4.50060427941525	-0.801180830108552	4.3879	19	3	2	2.807354922	0.976071111	4	2	0	-0.891145289
thioridazine	50-52-2	CN1CCCCC1CCN2C3=CC=CC=C3SC4=C2C=C(C=C4)SC	-5.36000000002707	0.65	2	-5.49769250256784	0.137692502540772	5.5632	21	4	2	2.807354922	0.9796	4	2	0	-0.829888145
chlorpromazine	50-53-3	CN(C)CCCN1C2=CC=CC=C2SC3=C1C=C(C=C3)Cl	-5.14520165269242	0.11	2	-4.93775296496054	-0.207448687731875	4.7399	17	3	2	2.807354922	0.9889025	4	2	1	-0.797340522
heptabarbital	509-86-4	CCC1(C(=O)NC(=O)NC1=O)C2=CCCCCC2	-2.90999999993377	NA	1	-2.87108515885067	-0.0389148410830953	2.1997	13	2	0	2.321928095	1.007063889	2	2	0	0.428877945
5-Fluorouracil	51-21-8	C1=C(C(=O)NC(=O)N1)F	-1.0299999999986	NA	1	-1.41545329900755	0.385453299008952	-1.1018	4	1	0	2	1.104541667	0	2	1	1.054558282
levothyroxine	51-48-9	C1=C(C=C(C(=C1I)OC2=CC(=C(C(=C2)I)O)I)I)CC(C(=O)O)N	-7.2589045818261	NA	1	-5.61872597849911	-1.64017860332699	4.5609	15	2	2	3	1.024931429	5	1	4	1.900871148
atropine	51-55-8	CN1C2CCC1CC(C2)OC(=O)C(CO)C3=CC=CC=C3	-1.93417468572948	0.12	3	-3.31447491237775	1.38030022664827	1.7212	17	3	1	2.321928095	0.995529545	5	1	0	-0.338174596
noretindrone acetate	51-98-9	CC(=O)OC1(CCC2C1(CCC3C2CCC4=CC(=O)CCC34)C)C#C	-4.80000000012635	NA	1	-4.87252720457595	0.0725272044496021	4.5546	22	4	0	2.584962501	0.987779245	2	0	0	-0.869406628
metoprolol	51384-51-1	CC(C)NCC(COC1=CC=C(C=C1)CCOC)O	-1.4299999999967	NA	1	-2.55432392891575	1.12432392891905	1.7572	15	1	1	2	0.992884091	9	1	0	0.341443166
equilenin	517-09-9	CC12CCC3=C(C1CCC2=O)C=CC4=C3C=CC(=C4)O	-5.24999999999255	NA	1	-4.72280588073813	-0.527194119254417	3.6372	18	4	2	2.906890596	0.989657895	0	0	0	-0.41885299
prednisolone acetate	52-21-1	CC(=O)OCC(=O)C1(CCC2C1(CC(C3C2CCC4=CC(=O)C=CC34C)O)C)O	-4.37000000000162	NA	1	-3.87035676571462	-0.499643234286998	1.5728	23	4	0	2.584962501	1.003691525	4	0	0	0.193762626
cyclobarbital	52-31-3	CCC1(C(=O)NC(=O)NC1=O)C2=CCCCC2	-2.12000000001671	NA	1	-2.69335809581079	0.573358095794081	1.7435	12	2	0	2.321928095	1.011233333	2	2	0	0.468307858
Verapamil	52-53-9	CC(C)C(CCCN(C)CCC1=CC(=C(C=C1)OC)OC)(C#N)C2=CC(=C(C=C2)OC)OC	-4.36643709309025	0.34	4	-5.15522170007002	0.788784606979769	5.535	27	2	2	3.169925001	0.991797183	13	2	0	-0.811255371
stanolone	521-18-6	CC12CCC(=O)CC1CCC3C2CCC4(C3CCC4O)C	-4.73999999990692	NA	1	-3.39072512084455	-1.34927487906237	3.1619	19	4	0	1	0.9786	0	0	0	-0.431979363
propranolol	525-66-6	CC(C)NCC(COC1=CC=CC2=CC=CC=C21)O	-4.71217660205697	1.73	6	-3.55525608703578	-1.15692051502119	2.5404	16	2	2	2.700439718	0.98981	6	1	0	0.289712751
prednisone	53-03-2	CC12CC(=O)C3C(C1CCC2(C(=O)CO)O)CCC4=CC(=O)C=CC34C	-4.85961884189183	1.95	2	-3.50940595115585	-1.35021289073598	1.011	21	4	0	2.584962501	1.002371154	2	0	0	0.212995855
Cortisone	53-06-5	CC12CCC(=O)C=C1CCC3C2C(=O)CC4(C3CCC4(C(=O)CO)O)C	-3.26999999997594	0	2	-3.38344544167954	0.113445441703604	1.0342	21	4	0	2.321928095	1.000127778	2	0	0	0.212995855
prasterone	53-43-0	CC12CCC3C(C1CCC2=O)CC=C4C3(CCC(C4)O)C	-4.0599999999781	NA	1	-3.70215194998035	-0.357848049997752	3.1983	19	4	0	1.584962501	0.980102041	0	0	0	-0.431979363
Flufenamic acid	530-78-9	C1=CC=C(C(=C1)C(=O)O)NC2=CC=CC(=C2)C(F)(F)F	-5.35248005867106	0	2	-4.96519814866631	-0.38728191000475	3.9268	14	2	2	3	1.053203333	3	1	3	0.409863027
loperamide	53179-11-6	CN(C)C(=O)C(CCN1CCC(CC1)(C2=CC=C(C=C2)Cl)O)(C3=CC=CC=C3)C4=CC=CC=C4	-7.07432700607876	NA	1	-5.77848683338671	-1.29584017269205	4.6358	29	4	3	3.459431619	0.989843284	7	2	1	-0.450334826
carprofen	53716-49-7	CC(C1=CC2=C(C=C1)C3=C(N2)C=CC(=C3)Cl)C(=O)O	-4.69823883397219	NA	1	-5.02097343535504	0.322734601382846	4.0894	15	3	2	3.247927513	1.012312903	2	1	1	0.341443166
Furosemide	54-31-9	C1=COC(=C1)CNC2=CC(=C(C=C2C(=O)O)S(=O)(=O)N)Cl	-6.16754535596017	2.07	4	-3.90854239843704	-2.25900295752313	1.7144	12	2	1	3.247927513	1.05181875	5	2	1	2.061918129
4-iodophenol	540-38-5	C1=CC(=CC=C1O)I	-1.71417274724673	NA	1	-2.46354111814373	0.749368370896996	2.1408	6	1	1	2	1.003630769	0	0	1	-0.03943311
Propafenone	54063-53-5	CCCNCC(COC1=CC=CC=C1C(=O)CCC2=CC=CC=C2)O	-5.19999999998637	NA	1	-4.45189307253769	-0.748106927448684	3.6734	21	2	2	3	0.991740385	11	1	0	0.19373014
Benzamide	55-21-0	C1=CC=C(C=C1)C(=O)N	-0.95000000011688	NA	1	-1.93410009596932	0.984100095852439	0.8322	7	1	1	2.321928095	1.00499375	1	1	0	0.736477446
5-methylcytosine	554-01-8	CC1=C(NC(=O)N=C1)N	-1.43999999996424	NA	1	-1.42847180520732	-0.011528194756917	-0.0806	5	1	0	2	1.02499375	0	3	0	1.936038488
hexobarbital	56-29-1	CC1(C(=O)NC(=O)N(C1=O)C)C2=CCCCC2	-2.67306227999186	NA	1	-2.42687388945537	-0.246188390536494	1.4932	12	2	0	2.321928095	1.011233333	1	2	0	-0.19819166
alanine	56-41-7	CC(C(=O)O)N	0.249999999990494	NA	1	-0.71116692312242	0.961166923112914	-0.6006	3	0	0	1	1.031323077	1	1	0	2.492094544
deoxycorticosterone acetate	56-47-3	CC(=O)OCC(=O)C1CCC2C1(CCC3C2CCC4=CC(=O)CCC34C)C	-4.63000000005927	NA	1	-4.42574338891372	-0.20425661114555	3.5009	23	4	0	2.321928095	0.990623729	4	0	0	-0.84255475
diethylstilbestrol	56-53-1	CCC(=C(CC)C1=CC=C(C=C1)O)C2=CC=C(C=C2)O	-5.49954022422438	1.73	3	-4.71987990717637	-0.779660317048013	5.0866	18	2	2	3	0.987265	4	0	0	0.213068138
Quinidine	56-54-2	COC1=CC2=C(C=CN=C2C=C1)C(C3CC4CCN3CC4C=C)O	-2.80999999997546	0	2	-4.38522143813245	1.57522143815699	2.7338	20	4	1	2.906890596	0.991204167	4	2	0	-0.383115959
Chloramphenicol	56-75-7	C1=CC(=CC=C1C(C(CO)NC(=O)C(Cl)Cl)O)[N+](=O)[O-]	-2.11000000001605	NA	1	-3.05492757159284	0.944927571576793	1.02	11	1	1	2.807354922	1.055909375	5	2	2	1.299892867
meclizine	569-65-3	CC1=CC(=CC=C1)CN2CCN(CC2)C(C3=CC=CC=C3)C4=CC=C(C=C4)Cl	-7.98513322321479	2.11	2	-6.2131053363818	-1.77202788683299	6.2072	25	4	3	3.321928095	0.982074545	5	2	1	-0.883552485
Celiprolol	56980-93-9	CCN(CC)C(=O)NC1=CC(=C(C=C1)OCC(CNC(C)(C)C)O)C(=O)C	-1.89999999992899	NA	1	-2.75114437728657	0.851144377357581	1.5967	20	1	1	2.584962501	0.99781	10	3	0	0.94480462
morphine	57-27-2	CN1CCC23C4C1CC5=C2C(=C(C=C5)O)OC3C(C=C4)O	-3.28000000004119	NA	1	-3.92504703087562	0.645047030834434	1.3868	17	5	1	2.321928095	1.0009025	0	1	0	0.284015
diphenylhydantoin	57-41-0	C1=CC=C(C=C1)C2(C(=O)NC(=O)N2)C3=CC=CC=C3	-4.51653045236928	1.28	6	-3.81224389809323	-0.704286554276054	2.1051	15	3	2	3.169925001	1.008909677	2	2	0	0.341443166
ethinylestradiol	57-63-6	CC12CCC3C(C1CCC2(C#C)O)CCC4=C3C=CC(=C4)O	-3.95000000011688	NA	1	-5.08033480332767	1.13033480321079	4.8611	20	4	1	2.584962501	0.983865217	0	0	0	0.169145731
sulfamethazine	57-68-1	CC1=CC(=NC(=N1)NS(=O)(=O)C2=CC=C(C=C2)N)C	-2.73123227775745	0	2	-3.02013198818214	0.28889971042469	1.351	12	2	1	3.169925001	1.016854545	3	4	0	1.251353299
progesterone	57-83-0	CC(=O)C1CCC2C1(CCC3C2CCC4=CC(=O)CCC34C)C	-4.42000000002349	0	2	-4.07285939229571	-0.347140607727779	3.5804	21	4	0	2	0.979407547	1	0	0	-0.900816254
Clozapine	5786-21-0	CN1CCN(CC1)C2=NC3=C(C=CC(=C3)Cl)NC4=CC=CC=C42	-4.72689499934246	1.53	3	-4.9059685193653	0.179073520022843	3.9474	18	4	2	3	0.995230952	1	4	1	-0.326436838
2-amino-5-bromobenzoic acid	5794-88-7	C1=CC(=C(C=C1Br)C(=O)O)N	-3.07433112898412	NA	1	-2.59180576125773	-0.482525367726395	1.4362	7	1	1	2.321928095	1.037429412	1	1	1	1.661384932
caffeine	58-08-2	CN1C=NC2=C1C(=O)N(C(=O)N2C)C	-0.87999999985386	NA	1	-1.65190970065113	0.77190970079727	-0.0999	8	2	0	2.459431619	1.029691667	0	4	0	-0.556870312
Pyrimethamine	58-14-0	CCC1=C(C(=NC(=N1)N)N)C2=CC=C(C=C2)Cl	-7.10789151757336	NA	1	-3.67265753195953	-3.43523398561383	2.7505	12	2	1	2.807354922	1.004963333	2	4	1	2.120426541
aminopyrine	58-15-1	CC1=C(C(=O)N(N1C)C2=CC=CC=C2)N(C)C	-0.360000000039962	NA	1	-2.43932677119521	2.07932677115525	1.3911	13	2	1	2.584962501	0.994644118	2	3	0	-0.749583476
methyltestosterone	58-18-4	CC12CCC(=O)C=C1CCC3C2CCC4(C3CCC4(C)O)C	-3.99000000011915	NA	1	-3.82956949095875	-0.1604305091604	3.5383	20	4	0	1.584962501	0.979011538	0	0	0	-0.444024912
testosterone	58-22-0	CC12CCC3C(C1CCC2O)CCC4=CC(=O)CCC34C	-5.96041586809556	1.61	5	-3.75946370414689	-2.20095216394867	3.3333	19	4	0	1.584962501	0.980102041	0	0	0	-0.431979363
chlordiazepoxide	58-25-3	CN=C1CN(C(=C2C=C(C=CC2=N1)Cl)C3=CC=CC=C3)O	-2.18000000000499	NA	1	-3.89566077729136	1.71566077728637	2.3998	16	3	1	3.169925001	1.007371429	1	3	1	-0.291272212
Dipyridamole	58-32-2	C1CCN(CC1)C2=NC(=NC3=C2N=C(N=C3N4CCCCC4)N(CCO)CCO)N(CCO)CCO	-6.83193557370595	1.88	2	-4.43319502315708	-2.39874055054887	2.4838	24	4	0	2.700439718	1.003436842	12	8	0	1.577627975
prochlorperazine	58-38-8	CN1CCN(CC1)CCCN2C3=CC=CC=C3SC4=C2C=C(C=C4)Cl	-4.39999999994927	NA	1	-5.31878298527847	0.918782985329201	4.6972	20	4	2	2.807354922	0.988267347	4	3	1	-0.790369662
theophylline	58-55-9	CN1C2=C(C(=O)N(C1=O)C)NC=N2	-1.39000000000438	NA	1	-1.6857672425116	0.295767242507217	-0.3058	7	2	0	2.459431619	1.03947619	0	4	0	0.022162004
Adenosine	58-61-7	C1=NC(=C2C(=N1)N(C=N2)C3C(C(C(O3)CO)O)O)N	-1.72999999992137	NA	1	-1.9777499513008	0.247749951379426	-2.0201	10	3	0	2.584962501	1.04226875	2	5	0	3.098550271
Hydrochlorothiazide	58-93-5	C1NC2=CC(=C(C=C2S(=O)(=O)N1)S(=O)(=O)N)Cl	-4.48385297675088	1.53	10	-2.86367732819404	-1.62017564855684	0.0378	7	2	1	3	1.069676	1	3	1	2.408727878
methotrexate	59-05-2	CN(CC1=CN=C2C(=N1)C(=NC(=N2)N)N)C3=CC=C(C=C3)C(=O)NC(CCC(=O)O)C(=O)O	-4.10000000001328	NA	1	-3.73069706226347	-0.369302937749809	0.384	20	3	1	3.64385619	1.029747273	9	8	0	4.132308457
Nicotinic acid	59-67-6	C1=CC(=CN=C1)C(=O)O	-0.849999999884013	NA	1	-1.63683454081503	0.786834540931017	0.2838	6	1	0	2.321928095	1.0374	1	1	0	-0.000653904
Acyclovir	59277-89-3	C1=NC2=C(N1COCCO)N=C(NC2=O)N	-4.50738261505573	1.49	4	-1.72495135601534	-2.78243125904039	-1.454	8	2	0	2.459431619	1.042285185	4	5	0	2.381585069
Antipyrine	60-80-0	CC1=CC(=O)N(N1C)C2=CC=CC=C2	0.50499999994597	0.04	2	-2.56657486267718	3.07157486262315	1.6201	11	2	1	2.584962501	0.998034615	1	2	0	-0.765696679
bifonazole	60628-96-8	C1=CC=C(C=C1)C2=CC=C(C=C2)C(C3=CC=CC=C3)N4C=CN=C4	-5.95000000011688	NA	1	-5.45685578707974	-0.493144213037136	4.6372	22	4	3	3.64385619	0.98267619	4	2	0	-0.90504144
5-ethyl-5-heptylbarbiturate	60784-70-5	CCCCCCCC1(C(=O)NC(=O)NC1=O)CC	-3.21999999998152	NA	1	-2.90794643027048	-0.312053569711045	3.0257	13	1	0	2	1.0005375	7	2	0	0.428877945
tryptamine	61-54-1	C1=CC=C2C(=C1)C(=CN2)CCN	-3.29561008638615	NA	1	-2.86287774269572	-0.432732343690432	1.5506	10	2	1	2.584962501	0.984233333	2	2	0	1.393582712
mefenamic acid	61-68-7	CC1=C(C(=CC=C1)NC2=CC=CC=C2C(=O)O)C	-6.73841995201114	0	2	-4.15226092805025	-2.58615902396089	3.9569	15	2	2	3	0.998230303	3	1	0	0.31980711
Sulfanilamide	63-74-1	C1=CC(=CC=C1N)S(=O)(=O)N	-1.36000000003996	NA	1	-1.9316538441496	0.571653844109635	-0.0884	6	1	1	2.584962501	1.030810526	1	2	0	2.762789277
Terazosin	63590-64-7	COC1=C(C=C2C(=C1)C(=NC(=N2)N3CCN(CC3)C(=O)C4CCCO4)N)OC	-1.80000000012635	NA	1	-3.76253016215181	1.96253016202546	1.4876	19	4	1	2.906890596	1.012343396	4	5	0	0.317675477
1-propyltheobromine	63906-63-8	CCCN1C(=O)C2=C(N=CN2C)N(C1=O)C	-1.20999999997287	NA	1	-2.0895059610171	0.87950596104423	0.7726	10	2	0	2.459431619	1.015993333	2	4	0	-0.611626355
Tolbutamide	64-77-7	CCCCNC(=O)NS(=O)(=O)C1=CC=C(C=C1)C	-4.96172171264912	2.12	2	-2.9494702281206	-2.01225148452852	2.336	12	1	1	2.807354922	1.009186111	5	2	0	0.483413362
deoxycorticosterone	64-85-7	CC12CCC3C(C1CCC2C(=O)CO)CCC4=CC(=O)CCC34C	-3.4500000000411	NA	1	-4.0213468143386	0.571346814297495	3.1218	21	4	0	2	0.98585	2	0	0	-0.424254206
benzydamine	642-72-8	CN(C)CCCOC1=NN(C2=CC=CC=C21)CC3=CC=CC=C3	-3.7800000001145	NA	1	-4.6437948262314	0.863794826116898	3.987	19	3	2	3.169925001	0.98845	7	3	0	-0.815024229
Meclofenamic acid	644-62-2	CC1=C(C(=C(C=C1)Cl)NC2=CC=CC=C2C(=O)O)Cl	-9.26731842473338	NA	1	-5.05606416065919	-4.21125426407419	4.7995	14	2	2	3	1.023513333	3	1	2	0.39317358
Salicylamide	65-45-2	C1=CC=C(C(=C1)C(=O)N)O	-1.83999999992366	NA	1	-1.9797700762806	0.13977007635694	0.5648	7	1	1	2.321928095	1.023952941	1	1	0	1.69040931
Cytosine	65-46-3	C1=CN(C(=O)N=C1N)C2C(C(C(O2)CO)O)O	-1.16000000001189	NA	1	-1.2321967124541	0.0721967124422094	-2.4272	9	2	0	2	1.04533	2	3	0	3.232038345
4-Aminosalicylic acid	65-49-6	C1=CC(=C(C=C1N)O)C(=O)O	-1.96000000005671	NA	1	-2.08585567945544	0.125855679398732	0.4204	7	1	1	2.321928095	1.040805556	1	1	0	2.675063455
Thymine	65-71-4	CC1=CNC(=O)NC1=O	-1.50000000002312	0	2	-1.18352515664908	-0.316474843374037	-0.5652	5	1	0	2	1.041693333	0	2	0	0.948531337
benzoic acid	65-85-0	C1=CC=C(C=C1)C(=O)O	-3.07436589077348	1.73	4	-2.18120024063658	-0.893165650136899	1.4344	7	1	1	2.321928095	1.02036	1	0	0	-0.10668085
orotic acid	65-86-1	C1=C(NC(=O)NC1=O)C(=O)O	-1.94000000018795	NA	1	-1.42271549285043	-0.517284507337516	-1.1772	5	1	0	2.321928095	1.093093333	1	2	0	1.836836577
dihydroequilin	651-55-8	CC12CCC3C(=CCC4=C3C=CC(=C4)O)C1CCC2O	-4.39999999994927	NA	1	-4.41375079804342	0.0137507980941489	3.5627	18	4	1	2.321928095	0.9851	0	0	0	0.213068138
pteridine-4-thiol	65882-61-3	C1=CN=C2C(=N1)C(=S)N=CN2	-2.64999999991626	NA	1	-2.22259651324298	-0.427403486673282	0.8202	6	2	0	2.584962501	1.03224	0	4	0	0.056889407
uracil	66-22-8	C1=CNC(=O)NC1=O	-1.49000000003976	0	2	-0.946703530767786	-0.543296469271974	-0.912	4	1	0	1.584962501	1.044671429	0	2	0	1.082569523
phenantroline	66-71-7	C1=CC2=C(C3=C(C=CC=N3)C=C2)N=C1	-1.61798295742513	NA	1	-3.52186184309329	1.90387888566816	2.2026	12	3	1	3.169925001	0.993381818	0	2	0	-0.835305468
ranitidine	66357-35-5	CNC(=C[N+](=O)[O-])NCCSCC1=CC=C(O1)CN(C)C	-2.50085750113144	NA	1	-2.6699737267652	0.16911622563376	1.4664	13	1	0	2.700439718	1.009718605	10	4	0	0.471624535
Nitrofurantoin	67-20-9	C1C(=O)NC(=O)N1N=CC2=CC=C(O2)[N+](=O)[O-]	-3.23924957609001	0	2	-2.55177176505605	-0.687477811033962	0.3185	8	2	0	3.087462841	1.083795652	3	4	0	0.03244941
triamcinolone diacetate	67-78-7	CC(=O)OCC(=O)C1(C(CC2C1(CC(C3(C2CCC4=CC(=O)C=CC43C)F)O)C)OC(=O)C)O	-4.13000000000054	NA	1	-4.11606873877889	-0.0139312612216473	1.1138	25	4	0	2.807354922	1.019518462	6	0	1	0.20581834
Norethisterone	68-22-4	CC12CCC3C(C1CCC2(C#C)O)CCC4=CC(=O)CCC34	-4.63000000005927	0	2	-4.49826027759759	-0.131739722461682	4.1755	20	4	0	2.321928095	0.9821125	0	0	0	-0.444024912
Sulfadiazine	68-35-9	C1=CN=C(N=C1)NS(=O)(=O)C2=CC=C(C=C2)N	-3.52999999995091	NA	1	-2.84524882905458	-0.684751170896333	0.7858	10	2	1	3.169925001	1.029222222	3	4	0	1.366330434
hypoxanthine	68-94-0	C1=NC2=C(N1)C(=O)NC=N2	-2.28999999999269	NA	1	-1.8010143608756	-0.488985639117093	-0.5	5	2	0	2.459431619	1.052464286	0	4	0	0.935224386
Astemizole	68844-77-9	COC1=CC=C(C=C1)CCN2CCC(CC2)NC3=NC4=CC=CC=C4N3CC5=CC=C(C=C5)F	-7.17999999869033	NA	1	-6.65447819491665	-0.525521803773683	5.6899	28	5	3	3.584962501	0.994116923	8	4	1	-0.421162862
mannitol	69-65-8	C(C(C(C(C(CO)O)O)O)O)O	0.0599999998120518	NA	1	-0.149248780012725	0.209248779824776	-2.9402	6	0	0	0	1.044192308	5	0	0	4.881346198
salicylic acid	69-72-7	C1=CC=C(C(=C1)C(=O)O)O	-2.88691385174626	1.77	3	-2.21714605033748	-0.669767801408775	1.167	7	1	1	2.321928095	1.03954375	1	0	0	0.743173872
Uric acid	69-93-2	C12=C(NC(=O)N1)NC(=O)NC2=O	-3.66499999996346	0.37	2	-1.62670013181006	-2.0382998681534	-1.763	5	2	0	2.321928095	1.08681875	0	4	0	2.778743487
4-aminopteridine	6973-01-9	C1=CN=C2C(=N1)C(=NC=N2)N	-2.30999999997202	NA	1	-1.76467322740877	-0.545326772563254	-0.4964	6	2	0	2.700439718	1.0318125	0	5	0	0.835849655
4-hydroxypteridine	700-47-0	C1=CN=C2C(=N1)C(=O)NC=N2	-1.47000000005025	NA	1	-1.68307179207243	0.213071792022183	-0.5513	6	2	0	2.584962501	1.048966667	0	4	0	0.056889407
2-aminopteridine	700-81-2	C1=CN=C2C(=N1)C=NC(=N2)N	-2.30000000002363	NA	1	-1.75703432613945	-0.542965673884183	-0.5145	6	2	0	2.700439718	1.0318125	0	5	0	0.835849655
cytosine	71-30-7	C1=C(NC(=O)N=C1)N	-1.16000000001189	NA	1	-1.32745997411255	0.167459974100658	-0.527	4	1	0	2	1.039715385	0	3	0	2.118821848
7-propyltheophylline	71201-33-7	CN1C2=C(C(=O)N(C1=O)C)N(C=N2)CCCNCCC3=CC(=C(C=C3)O)O	0.0199999999788895	NA	1	-3.41844113554414	3.43844113552303	0.9352	18	3	1	3.087462841	1.015412	7	5	0	1.01807025
Sulfamethoxazole	723-46-6	CC1=CC(=NO1)NS(=O)(=O)C2=CC=C(C=C2)N	-2.69999999999323	NA	1	-3.05255245652751	0.352552456534279	1.1822	10	2	1	3.087462841	1.032075	3	3	0	1.366330434
felodipine	72509-76-3	CCOC(=O)C1=C(NC(=C(C1C2=C(C(=CC=C2)Cl)Cl)C(=O)OC)C)C	-5.88999999989655	NA	1	-4.54033124003896	-1.34966875985759	3.5496	18	2	1	3	1.020327273	6	1	2	-0.277330747
Carvedilol	72956-09-3	COC1=CC=CC=C1OCCNCC(COC2=CC=CC3=C2C4=CC=CC=C4N3)O	-5.07785350840316	1.16	2	-5.72945802392676	0.651604515523599	4.0148	24	4	3	3.523561956	1.002071429	10	2	0	0.834085347
adenine	73-24-5	C1=NC2=NC=NC(=C2N1)N	-2.18000000000499	NA	1	-1.90215686131241	-0.277843138692584	-0.4451	5	2	0	2.584962501	1.033933333	0	5	0	1.882459823
guanine	73-40-5	C1=NC2=C(N1)C(=O)NC(=N2)N	-4.14577915560944	0.49	3	-1.94944841599904	-2.1963307396104	-0.6944	5	2	0	2.459431619	1.05226875	0	5	0	2.850515099
bendroflumethiazide	73-48-3	C1=CC=C(C=C1)CC2NC3=C(C=C(C(=C3)C(F)(F)F)S(=O)(=O)N)S(=O)(=O)N2	-7.31539856512947	0.02	2	-4.90271986355838	-2.41267870157109	2.179	15	3	2	3.459431619	1.06074878	3	3	3	1.880890953
trimethoprim	738-70-5	COC1=CC(=CC(=C1OC)OC)CC2=CN=C(N=C2N)N	-2.66776822421473	0.51	4	-3.12942790567223	0.461659681457505	1.5436	14	2	1	2.807354922	1.014725641	5	4	0	1.968113362
trimipramine	739-71-9	CC(CN1C2=CC=CC=C2CCC3=CC=CC=C31)CN(C)C	-5.53950384133736	1.06	2	-4.68311538742983	-0.856388453907533	4.8366	20	3	2	2.807354922	0.975141667	4	2	0	-0.896202768
ethambutol	74-55-5	CCC(CO)NCCNC(CC)CO	0.549999999958903	NA	1	-0.924910418030235	1.47491041798914	0.1106	10	0	0	0	0.988889474	9	2	0	2.312058187
alprostadil	745-65-3	CCCCCC(C=CC1C(CC(=O)C1CCCCCCC(=O)O)O)O	-3.66999999989889	NA	1	-3.62174919516784	-0.048250804731047	3.479	20	1	0	2	0.994198305	13	0	0	0.926338245
triamcinolone acetonide	76-25-5	CC1(OC2CC3C4CCC5=CC(=O)C=CC5(C4(C(CC3(C2(O1)C(=O)CO)C)O)F)C)C	-4.30999999997202	NA	1	-4.09041637093686	-0.219583629035159	1.0906	24	5	0	2.321928095	1.009904839	2	0	1	0.193000095
Codeine	76-57-3	CN1CCC23C4C1CC5=C2C(=C(C=C5)OC)OC3C(C=C4)O	-1.52000000005781	0	2	-4.00290369329695	2.48290369323914	1.6378	18	5	1	2.321928095	0.998132558	1	1	0	-0.354404635
secobarbital	76-73-3	CCCC(C)C1(C(=O)NC(=O)NC1=O)CC=C	-2.21999999998152	NA	1	-2.4919236739798	0.271923673998284	1.9744	12	1	0	2.321928095	1.007265714	5	2	0	0.468307858
famotidine	76824-35-6	C1=C(N=C(S1)N=C(N)N)CSCCC(=NS(=O)(=O)N)N	-3.31843267348304	1.45	4	-2.1283946559013	-1.19003801758174	-1.0852	8	1	0	2.906890596	1.032308571	7	7	0	6.133886179
7-aminopteridine	769-66-4	C1=C2C(=NC=N1)N=C(C=N2)N	-2.30999999997202	NA	1	-1.76467322740877	-0.545326772563254	-0.4964	6	2	0	2.700439718	1.0318125	0	5	0	0.835849655
phenolphtalein	77-09-8	C1=CC=C2C(=C1)C(=O)OC2(C3=CC=C(C=C3)O)C4=CC=C(C=C4)O	-2.89999999992899	NA	1	-5.36164016126891	2.46164016133992	3.956	20	4	3	3.459431619	1.013010526	2	0	0	0.213833276
butatbital	77-26-9	CC(C)CC1(C(=O)NC(=O)NC1=O)CC=C	-2.02000000000975	NA	1	-2.2496373538388	0.229637353829048	1.5182	11	1	0	2.321928095	1.011584375	4	2	0	0.512121071
butethal	77-28-1	CCCCC1(C(=O)NC(=O)NC1=O)CC	-1.65999999998999	NA	1	-2.1814746533203	0.521474653330307	1.6571	10	1	0	2	1.011958065	4	2	0	0.561143669
hexethal	77-30-5	CCCCCCC1(C(=O)NC(=O)NC1=O)CC	-3.05000000001644	NA	1	-2.66198206076743	-0.388017939249007	2.5695	12	1	0	2	1.003727027	6	2	0	0.468307858
Procyclidine	77-37-2	C1CCC(CC1)C(CCN2CCCC2)(C3=CC=CC=C3)O	-4.69999999999323	NA	1	-4.07797402982349	-0.622025970169735	3.9613	19	3	1	2	0.97599	5	1	0	-0.431979363
oxytetracycline	79-57-2	CC1(C2C(C3C(C(=O)C(=C(C3(C(=O)C2=C(C4=C1C=CC=C4O)O)O)O)C(=O)N)N(C)C)O)O	-3.08905887549201	0	2	-3.05865996809638	-0.0303989073956288	-2.2598	22	4	1	3.169925001	1.032787719	2	2	0	4.963595077
sertraline	79617-96-2	CNC1CCC(C2=CC=CC=C12)C3=CC(=C(C=C3)Cl)Cl	-4.82986914232722	0	2	-5.27328909122763	0.443419948900411	4.9963	17	3	2	2.807354922	0.991935135	2	1	2	-0.369654268
Dapsone	80-08-0	C1=CC(=CC=C1N)S(=O)(=O)C2=CC=C(C=C2)N	-3.08999999998082	NA	1	-3.27365841576037	0.183658415779549	1.4394	12	2	2	3.169925001	1.012158621	2	2	0	2.120426541
pteridine-7-thiol	81451-15-2	C1=C2C(=NC=N1)NC(=S)C=N2	-2.70999999994611	NA	1	-2.04733246374876	-0.662667536197349	0.4147	6	2	0	2.584962501	1.03224	0	4	0	0.056889407
Khellin	82-02-0	CC1=CC(=O)C2=C(C3=C(C(=C2O1)OC)OC=C3)OC	-3.02000000000975	NA	1	-3.77914322002187	0.759143220012121	2.1726	14	3	1	3	1.03026129	2	0	0	-0.724225805
theobromine	83-67-0	CN1C=NC2=C1C(=O)NC(=O)N2C	-2.52000000005781	NA	1	-1.6857672425116	-0.834232757546213	-0.3058	7	2	0	2.459431619	1.03947619	0	4	0	0.022162004
Orphenadrine	83-98-7	CC1=CC=CC=C1C(C2=CC=CC=C2)OCCN(C)C	-4.10000000001328	NA	1	-3.98642123433218	-0.1135787656811	3.8711	18	2	2	2.807354922	0.980202326	6	1	0	-0.885577
thiopropazate	84-06-0	CC(=O)OCCN1CCN(CC1)CCCN2C3=CC=CC=C3SC4=C2C=C(C=C4)Cl	-4.69999999999323	NA	1	-5.57603043493312	0.876030434939888	4.5369	23	4	2	3	0.997360345	8	3	1	-0.759346062
lorazepam	846-49-1	C1=CC=C(C(=C1)C2=NC(C(=O)NC3=C2C=C(C=C3)Cl)O)Cl	-3.59999999991521	NA	1	-4.85949441880736	1.25949441889215	3.5036	15	3	2	3.169925001	1.029793548	1	2	2	0.377819768
Dibucaine	85-79-0	CCCCOC1=NC2=CC=CC=C2C(=C1)C(=O)NCCN(CC)CC	-7.38979870571733	NA	1	-4.21405717045641	-3.17574153526092	3.9121	20	2	1	2.906890596	0.989755556	10	3	0	-0.356367713
prasterone acetate	853-23-6	CC(=O)OC1CCC2(C3CCC4(C(C3CC=C2C1)CCC4=O)C)C	-4.45999999994055	NA	1	-4.16430776874303	-0.295692231197524	3.5774	21	4	0	2	0.98585	2	0	0	-0.863903193
Hydralazine	86-54-4	C1=CC=C2C(=C1)C=NN=C2NN	-2.59999999991521	NA	1	-2.47338827741296	-0.126611722502248	0.7704	8	2	1	2.700439718	1.00872	1	4	0	1.55504832
fluconazole	86386-73-4	C1=CC(=C(C=C1F)F)C(CN2C=NC=N2)(CN3C=NC=N3)O	-1.80000000012635	0	2	-3.54035238203674	1.74035238191039	0.7504	13	3	1	3.169925001	1.044055882	5	6	2	-0.130353943
Phthalic acid	88-99-3	C1=CC=C(C(=C1)C(=O)O)C(=O)O	-1.49000000003976	NA	1	-2.37927068198555	0.889270681945792	1.0388	8	1	1	2.584962501	1.053333333	2	0	0	0.670937462
Thymol	89-83-8	CC1=CC(=C(C=C1)C(C)C)O	-2.18786954128954	0	2	-2.68974725788931	0.501877716599765	3.243	10	1	1	2	0.9805	1	0	0	-0.294013883
1-naphthol	90-15-3	C1=CC=C2C(=C1)C=CC=C2O	-1.980809966258	0	2	-3.18713559965775	1.20632563339975	2.471	10	2	2	2.700439718	0.992721053	0	0	0	-0.294013883
primaquine	90-34-6	CC(CCCN)NC1=C2C(=CC(=C1)OC)C=CC=N2	-2.52000000005781	NA	1	-3.24072291937402	0.720722919316208	1.9995	15	2	1	2.700439718	0.9896275	6	3	0	1.096162056
7-isobutyltheophylline	90162-60-0	CC(C)CN1C=NC2=C1C(=O)N(C(=O)N2C)C	-0.940000000187948	NA	1	-2.20274083200755	1.2627408318196	1.0919	11	2	0	2.459431619	1.011012121	2	4	0	-0.634262942
pteridine	91-18-9	C1=CN=C2C(=N1)C=NC=N2	0.190000000011457	0.24	2	-1.700996582763	1.89099658277445	-0.2889	6	2	0	2.700439718	1.029085714	0	4	0	-0.576151541
enrofloxacin	93106-60-6	CCN1CCN(CC1)C2=C(C=C3C(=C2)N(C=C(C3=O)C(=O)O)C4CC4)F	-3.1811112903162	NA	1	-4.36050723758451	1.17939594726831	2.2948	19	4	1	2.807354922	1.01325	4	3	1	-0.29369258
7-methylpteridine	936-40-3	CC1=CN=C2C=NC=NC2=N1	-0.849999999884013	NA	1	-1.77316146583286	0.923161465948849	-0.0063	7	2	0	2.700439718	1.017105882	0	4	0	-0.614080757
fluvastatin	93957-54-1	CC(C)N1C2=CC=CC=C2C(=C1C=CC(CC(CC(=O)O)O)O)C3=CC=C(C=C3)F	-3.83000000004939	NA	1	-5.49076148319958	1.66076148315019	4.219	24	3	2	3.459431619	1.007330357	8	1	1	0.834085347
benzocaine	94-09-7	CCOC(=O)C1=CC=C(C=C1)N	-3.82294457525325	2.13	2	-2.22711367310033	-1.59583090215292	1.2876	9	1	1	2.321928095	1.007582609	3	1	0	0.590204658
chlorzoxazone	95-25-0	C1=CC2=C(C=C1Cl)NC(=O)O2	-5.61023007726944	NA	1	-3.11156226648337	-2.49866781078607	2.0046	7	2	1	2.321928095	1.056486667	0	1	1	-0.030836416
Pyrazinamide	98-96-4	C1=CN=C(C=N1)C(=O)N	-0.909999999933769	NA	1	-1.11342047217072	0.203420472236951	-1.0405	5	1	0	2.321928095	1.036878571	1	3	0	0.948531337
lomefloxacin	98079-51-7	CCN1C=C(C(=O)C2=CC(=C(C(=C21)F)N3CCNC(C3)C)F)C(=O)O	-2.33282732752113	NA	1	-3.94518591356022	1.61235858603909	1.8522	17	3	1	2.807354922	1.028752273	3	3	2	0.351804073
