# Supplementary material for: Application of Artificial Neural Networks to Predict the Intrinsic Solubility of Drug-Like Molecules
Source: Pharmaceutics. 2021 Jul 20;13(7):1101. doi: 10.3390/pharmaceutics13071101 (PMC8309152; doi:10.3390/pharmaceutics13071101)
Supplement: Supplementary file 1 [file pharmaceutics-13-01101-s001.zip › Supplementary2.csv]

SUBSTANCE	CAS	SMILES	logS0	SDinterLab	n	GSE.PRED	GSE.SE	ANN.PRED	ANN.SE	ALOGP	nC	nCIC	nBnz	Ui	Me	RBN	nN	nX	Hy
Maprotiline	10262-69-8	CNCCCC12CCC(C3=CC=CC=C31)C4=CC=CC=C24	-4.62	0.22	5	-4.38	-0.24	-4.99954505203893	0.379545052038932	4.1163	20	4	2	2.8073549220576	0.973213636363637	4	1	0	-0.478881746660578
Thiacetazone	104-06-3	CC(=O)NC1=CC=C(C=C1)C=NNC(=S)N	-3.5	0.16	10	-2.31	-1.19	-2.27820968037578	-1.22179031962422	0.8286	10	1	1	2.8073549220576	1.01233214285714	3	4	0	2.25925979833788
Carbendazim	10605-21-7	COC(=O)NC1=NC2=CC=CC=C2N1	-4.56	0.19	4	-4.03	-0.53	-2.9542259318478	-1.6057740681522	1.6508	9	2	1	2.8073549220576	1.02655652173913	2	3	0	0.616428177509934
Baclofen	1134-47-0	C1=CC(=CC=C1C(CC(=O)O)CN)Cl	-1.78	0.15	4	-3.19	1.41	-2.66037323159028	0.880373231590277	1.3938	10	1	1	2.32192809488736	1.01468076923077	4	1	1	1.38324290187693
Diphenylamine	122-39-4	C1=CC=C(C=C1)NC2=CC=CC=C2	-3.53	0.14	3	-3.22	-0.31	-3.64750449244448	0.117504492444477	3.3801	12	2	2	2.807354922	0.979991667	2	1	0	-0.351652909
Triamcinolone	124-94-7	CC12CC(C3(C(C1CC(C2(C(=O)CO)O)O)CCC4=CC(=O)C=CC43C)F)O	-3.52	0.21	5	-2.57	-0.95	-3.51823125979856	-0.00176874020144391	0.355599999999998	21	4	0	2.32192809488736	1.01539818181818	2	0	1	1.66232697542904
Primidone	125-33-7	CCC1(C(=O)NCNC1=O)C2=CC=CC=C2	-2.53	0.14	4	-2.61	0.08	-2.49394707861503	-0.036052921384973	0.9313	12	2	1	2.58496250072116	1.00532666666667	2	2	0	0.450958435929887
Buta-Barbital	125-40-6	CCC(C)C1(C(=O)NC(=O)NC1=O)CC	-2.22	0.16	10	-1.71	-0.51	-2.0273543699395	-0.1926456300605	1.4527	10	1	0	2	1.01195806451613	3	2	0	0.561143668978999
Griseofulvin	126-07-8	CC1CC(=O)C=C(C12C(=O)C3=C(O2)C(=C(C=C3OC)OC)Cl)OC	-4.52	0.19	15	-4.14	-0.38	-3.95818941428725	-0.561810585712752	2.1687	17	3	1	2.8073549220576	1.03024146341463	3	0	1	-0.6993502035001
Sulfisoxazole	127-69-5	CC1=C(ON=C1C)NS(=O)(=O)C2=CC=C(C=C2)N	-3.13	0.14	3	-2.83	-0.3	-3.10788833996365	-0.0221116600363542	1.3909	11	2	1	3.08746284125034	1.02521612903226	3	3	0	1.30603394865514
Noscapine	128-62-1	CN1CCC2=CC3=C(C(=C2C1C4C5=C(C(=C(C=C5)OC)OC)C(=O)O4)OC)OCO3	-4.48	0.14	3	-3.89	-0.59	-5.12914881553315	0.64914881553315	3.0121	22	5	2	3	1.02099056603774	4	1	0	-0.726331015433375
Oxyphenbutazone	129-20-4	CCCCC1C(=O)N(N(C1=O)C2=CC=C(C=C2)O)C3=CC=CC=C3	-3.94	0.19	3	-3.7	-0.24	-4.56108012322329	0.62108012322329	3.6867	19	3	2	3.16992500144231	1.00313409090909	5	2	0	-0.341977711662935
Nevirapine	129618-40-2	CC1=C2C(=NC=C1)N(C3=C(C=CC=N3)C(=O)N2)C4CC4	-3.41	0.14	6	-4.38	0.97	-3.93333317278095	0.523333172780947	2.2936	15	4	0	3	1.00448529411765	1	4	0	-0.271256823331262
Aripiprazole	129722-12-9	C1CC(=O)NC2=C1C=CC(=C2)OCCCCN3CCN(CC3)C4=C(C(=CC=C4)Cl)Cl	-6.64	0.21	3	-5.5	-1.14	-5.9803523983698	-0.6596476016302	4.9986	23	4	2	3	1.00165263157895	7	3	2	-0.348919585539168
Repaglinide	135062-02-1	CCOC1=C(C=CC(=C1)CC(=O)NC(CC(C)C)C2=CC=CC=C2N3CCCCC3)C(=O)O	-4.77	0.17	4	-5.78	1.01	-5.50566604189593	0.735666041895931	5.2818	27	3	2	3.169925001	0.993246377	10	2	0	0.131796718
Pindolol	13523-86-9	CC(C)NCC(COC1=CC=CC2=C1C=CN2)O	-3.75	0.15	9	-2.86	-0.89	-3.25367692011363	-0.496323079886365	1.9255	14	2	1	2.58496250072116	0.995015789473684	6	2	0	1.14242769642015
Candesartan Cilexetil	145040-37-5	CCOC1=NC2=CC=CC(=C2N1CC3=CC=C(C=C3)C4=CC=CC=C4C5=NNN=N5)C(=O)OC(C)OC(=O)OC6CCCCC6	-6.79	0.15	6	-7.24	0.45	-7.71975971472371	0.929759714723706	7.3537	33	6	3	4.04439411935845	1.01196202531646	13	6	0	-0.363015157798206
Indinavir	150378-17-9	CC(C)(C)NC(=O)C1CN(CCN1CC(CC(CC2=CC=CC=C2)C(=O)NC3C(CC4=CC=CC=C34)O)O)CC5=CN=CC=C5	-4.53	0.16	5	-3.8	-0.73	-5.80565820064944	1.27565820064944	3.1891	36	5	2	3.58496250072116	0.99319347826087	12	5	0	1.31447832025414
Diclofenac	15307-86-5	C1=CC=C(C(=C1)CC(=O)O)NC2=C(C=CC=C2Cl)Cl	-5.34	0.18	33	-5.29	-0.05	-4.92498958841982	-0.415010411580184	4.3481	14	2	2	3	1.02351333333333	4	1	2	0.393173580309917
Ritonavir	155213-67-5	CC(C)C1=NC(=CS1)CN(C)C(=O)NC(C(C)C)C(=O)NC(CC2=CC=CC=C2)CC(C(CC3=CC=CC=C3)NC(=O)OCC4=CN=CS4)O	-5.17	0.16	5	-6.37	1.2	-6.52834901029954	1.35834901029954	5.5115	37	4	2	3.906890596	0.999547959	18	6	0	1.317458837
Nelfinavir	159989-64-7	CC1=C(C=CC=C1O)C(=O)NC(CSC2=CC=CC=C2)C(CN3CC4CCCCC4CC3C(=O)NC(C)(C)C)O	-6.21	0.2	3	-7.5	1.29	-6.06246698714546	-0.147533012854544	5.3663	32	4	2	3.16992500144231	0.991136470588236	10	3	0	1.38161943965201
Rofecoxib	162011-90-7	CS(=O)(=O)C1=CC=C(C=C1)C2=C(C(=O)OC2)C3=CC=CC=C3	-4.61	0.16	5	-3.88	-0.73	-4.3446425818139	-0.265357418186103	2.8715	17	3	2	3.4594316186373	1.01585555555556	3	0	0	-0.761772352420044
Celecoxib	169590-42-5	CC1=CC=C(C=C1)C2=CC(=NN2C3=CC=C(C=C3)S(=O)(=O)N)C(F)(F)F	-5.89	0.18	6	-4.34	-1.55	-5.72793281205595	-0.162067187944052	4.5515	17	3	2	3.52356195605701	1.0439925	3	3	3	0.365080330418631
Metolazone	17560-51-9	CC1NC2=CC(=C(C=C2C(=O)N1C3=CC=CC=C3C)S(=O)(=O)N)Cl	-3.88	0.21	8	-4.52	0.64	-4.35086754280049	0.470867542800491	2.587	16	3	2	3.32192809488736	1.021815	2	3	1	1.08003497772927
Bromazepam	1812-30-2	C1C(=O)NC2=C(C=C(C=C2)Br)C(=N1)C3=CC=CC=N3	-3.39	0.13	3	-3.81	0.42	-3.99770587911503	0.607705879115031	2.5408	14	3	1	3.16992500144231	1.01366206896552	1	3	1	-0.249291577603577
Ambroxol	18683-91-5	C1CC(CCC1NCC2=C(C(=CC(=C2)Br)Br)N)O	-3.87	0.17	3	-4.78	0.91	-3.69430734765756	-0.175692652342441	2.7393	13	2	1	2	0.998375	3	2	2	2.05020896824254
Atrazine	1912-24-9	CCNC1=NC(=NC(=N1)Cl)NC(C)C	-3.69	0.15	6	-2.76	-0.93	-2.6160499029449	-1.0739500970551	2.5357	8	1	0	2	1.00895357142857	4	5	1	0.686036966481347
Nifedipine	21829-25-4	CC1=C(C(C(=C(N1)C)C(=O)OC)C2=CC=CC=C2[N+](=O)[O-])C(=O)OC	-4.71	0.15	11	-3.16	-1.55	-3.42678522005772	-1.28321477994228	1.7664	17	2	1	3.32192809488736	1.0287488372093	6	2	0	-0.237812263549012
Alclofenac	22131-79-9	C=CCOC1=C(C=C(C=C1)CC(=O)O)Cl	-4.4	0.16	4	-2.7	-1.7	-3.35459495897113	-1.04540504102887	2.734	11	1	1	2.58496250072116	1.02335384615385	5	0	1	-0.199596609194895
Naproxen	22204-53-1	CC(C1=CC2=C(C=C1)C=C(C=C2)OC)C(=O)O	-4.23	0.16	17	-3.82	-0.41	-3.62386449735714	-0.60613550264286	2.8237	14	2	2	2.90689059560852	1.00539032258065	3	0	0	-0.313512194919822
Glipizide	29094-61-9	CC1=CN=C(C=N1)C(=O)NCCC2=CC=C(C=C2)S(=O)(=O)NC(=O)NC3CCCCC3	-5.61	0.21	9	-3.42	-2.19	-3.96800405998809	-1.64199594001191	1.9021	21	3	1	3.4594316186373	1.01058965517241	7	5	0	0.939960827673835
Carbamazepine	298-46-4	C1=CC=C2C(=C1)C=CC3=CC=CC=C3N2C(=O)N	-3.22	0.16	15	-4.56	1.34	-3.91023963776559	0.690239637765589	2.6791	15	3	2	3.16992500144231	0.998296666666667	0	2	0	0.31980710988924
Indoprofen	31842-01-0	CC(C1=CC=C(C=C1)N2CC3=CC=CC=C3C2=O)C(=O)O	-4.65	0.21	5	-4.43	-0.22	-4.09153079800238	-0.558469201997622	2.6758	17	3	2	3.16992500144231	1.00746944444444	3	1	0	-0.338174595794665
Etoposide	33419-42-0	CC1OCC2C(O1)C(C(C(O2)OC3C4COC(=O)C4C(C5=CC6=C(C=C35)OCO6)C7=CC(=C(C(=C7)OC)O)OC)O)O	-3.6	0.2	4	-3.03	-0.57	-5.41902534283177	1.81902534283177	0.9097	29	7	2	3	1.032331081	5	0	0	0.795754116
Diflorasone Diacetate	33564-31-7	CC1CC2C3CC(C4=CC(=O)C=CC4(C3(C(CC2(C1(C(=O)COC(=O)C)OC(=O)C)C)O)F)C)F	-4.82	0.16	3	-4.47	-0.35	-4.71263560637108	-0.107364393628919	2.2381	26	4	0	2.8073549220576	1.01996567164179	6	0	2	-0.344638093938481
Fenbufen	36330-85-5	C1=CC=C(C=C1)C2=CC=C(C=C2)C(=O)CCC(=O)O	-5.18	0.21	10	-4.51	-0.67	-3.90097032967831	-1.27902967032169	2.9082	16	2	2	3.16992500144231	1.00506363636364	5	0	0	-0.352752406834394
Diazoxide	364-98-7	CC1=NS(=O)(=O)C2=C(N1)C=CC(=C2)Cl	-3.43	0.22	4	-4.41	0.98	-3.08627506336565	-0.343724936634351	1.6691	8	2	1	2.8073549220576	1.04329047619048	0	2	1	-0.0266715460938356
Sulindac	38194-50-2	CC1=C(C2=C(C1=CC3=CC=C(C=C3)S(=O)C)C=CC(=C2)F)CC(=O)O	-4.96	0.21	7	-5.46	0.5	-4.96930662448207	0.00930662448207187	3.6139	20	3	2	3.4594316186373	1.01246190476191	4	0	1	-0.356367712866284
Cephradine	38821-53-3	CC1=C(N2C(C(C2=O)NC(=O)C(C3=CCC=CC3)N)SC1)C(=O)O	-1.18	0.13	8	-1	-0.18	-3.06466204901796	1.88466204901796	0.390500000000001	16	3	0	2.8073549220576	1.01766976744186	4	3	0	1.859732900351
Triamterene	396-01-0	C1=CC=C(C=C1)C2=NC3=C(N=C(N=C3N=C2N)N)N	-4.11	0.14	9	-3.21	-0.9	-3.3326259765823	-0.777374023417704	1.0174	12	3	1	3.24792751344359	1.01599333333333	1	7	0	3.95598978149793
Diltiazem	42399-41-7	CC(=O)OC1C(SC2=CC=CC=C2N(C1=O)CCN(C)C)C3=CC=C(C=C3)OC	-3.02	0.13	3	-4.72	1.7	-4.39758084337391	1.37758084337391	3.2004	22	3	2	3.16992500144231	1.00349818181818	7	2	0	-0.751059111885165
Flumequine	42835-25-6	CC1CCC2=C3N1C=C(C(=O)C3=CC(=C2)F)C(=O)O	-3.9	0.19	3	-4.13	0.23	-3.86488302435478	-0.0351169756452188	2.2452	14	3	1	2.807354922	1.028967742	1	1	1	-0.249291578
Nabumetone	42924-53-8	CC(=O)CCC1=CC2=C(C=C1)C=C(C=C2)OC	-4.4	0.21	3	-3.42	-0.98	-3.5681517314218	-0.8318482685782	2.8033	15	2	2	2.90689059560852	0.991618181818182	4	0	0	-0.864904011146318
Ethoxzolamide	452-35-7	CCOC1=CC2=C(C=C1)N=C(S2)S(=O)(=O)N	-3.76	0.17	3	-2.48	-1.28	-3.19199846504322	-0.568001534956779	1.6161	9	2	1	3	1.03356538461538	3	2	0	0.634446342518557
Eucalyptol	470-82-6	CC1(C2CCC(O1)(CC2)C)C	-1.66	0.21	3	-2.36	0.7	-1.7701158589587	0.110115858958697	2.1479	10	2	0	0	0.975162068965518	0	0	0	-0.877258223619404
Daidzein	486-66-8	C1=CC(=CC=C1C2=COC3=C(C2=O)C=CC(=C3)O)O	-5.23	0.13	5	-5.42	0.19	-4.02854422010743	-1.20145577989257	2.3319	15	3	2	3.16992500144231	1.02507586206897	1	0	0	0.341443165694509
Dexamethasone	50-02-2	CC1CC2C3CCC4=CC(=O)C=CC4(C3(C(CC2(C1(C(=O)CO)O)C)O)F)C	-3.56	0.18	16	-3.78	0.22	-3.95363519358783	0.39363519358783	1.6418	22	4	0	2.32192809488736	1.00707368421053	2	0	1	0.88198194331164
Cortisone Acetate	50-04-4	CC(=O)OCC(=O)C1(CCC2C1(CC(=O)C3C2CCC4=CC(=O)CCC34C)C)O	-4.22	0.13	4	-4.03	-0.19	-3.72694903072663	-0.493050969273367	1.4133	23	4	0	2.58496250072116	1.00369152542373	4	0	0	-0.370580652827473
Corticosterone	50-22-6	CC12CCC(=O)C=C1CCC3C2C(CC4(C3CCC4C(=O)CO)C)O	-3.29	0.17	7	-3.74	0.45	-3.6033886804776	0.313388680477598	1.9524	21	4	0	2	0.992058182	2	0	0	0.19373014
Desipramine	50-47-5	CNCCCN1C2=CC=CC=C2CCC3=CC=CC=C31	-3.83	0.18	3	-3.78	-0.05	-4.34202239023102	0.512022390231023	3.852	18	3	2	2.8073549220576	0.977133333333334	4	2	0	-0.418852989963265
Acetylsalicylic Acid	50-78-2	CC(=O)OC1=CC=CC=C1C(=O)O	-1.67	0.15	16	-1.98	0.31	-2.3777864868874	0.707786486887402	1.2021	9	1	1	2.58496250072116	1.04017142857143	3	0	0	-0.127363961278621
trans-Resveratrol	501-36-0	C1=CC(=CC=C1C=CC2=CC(=CC(=C2)O)O)O	-3.75	0.18	7	-4.76	1.01	-3.89027793662356	0.140277936623559	3.014	14	2	2	3	1.009775862	2	0	0	1.135689364
Flurbiprofen	5104-49-4	CC(C1=CC(=C(C=C1)C2=CC=CC=C2)F)C(=O)O	-4.34	0.2	23	-4.04	-0.3	-4.27301325813115	-0.0669867418688508	3.6556	15	2	2	3	1.01137096774194	3	0	1	-0.334135161476837
Cimetidine	51481-61-9	CC1=C(N=CN1)CSCCNC(=NC)NC#N	-1.52	0.22	8	-1.27	-0.25	-2.09871604616476	0.578716046164759	0.610099999999999	10	1	0	2.70043971814109	1.00318787878788	7	6	0	1.36633043352894
Sulfisomidine	515-64-0	CC1=CC(=NC(=N1)C)NS(=O)(=O)C2=CC=C(C=C2)N	-2.16	0.14	3	-3.16	1	-2.88780578950254	0.727805789502542	1.0422	12	2	1	3.16992500144231	1.01685454545455	3	4	0	1.25135329941724
Nimesulide	51803-78-2	CS(=O)(=O)NC1=C(C=C(C=C1)[N+](=O)[O-])OC2=CC=CC=C2	-4.74	0.14	5	-3.45	-1.29	-3.92854710665935	-0.81145289334065	2.6681	13	2	2	3.4594316186373	1.04043939393939	5	2	0	-0.15056506130678
Spironolactone	52-01-7	CC(=O)SC1CC2=CC(=O)CCC2(C3C1C4CCC5(C4(CC3)C)CCC(=O)O5)C	-4.21	0.16	6	-5.45	1.24	-4.78355891095835	0.573558910958349	3.5919	24	5	0	2.32192809488736	0.992183606557377	2	0	0	-0.819337212965634
Haloperidol	52-86-8	C1CN(CCC1(C2=CC=C(C=C2)Cl)O)CCCC(=O)C3=CC=C(C=C3)F	-5.71	0.17	10	-5.19	-0.52	-5.12105654704408	-0.588943452955922	3.8877	21	3	2	3	1.004	6	1	2	-0.369734817880026
Estrone	53-16-7	CC12CCC3C(C1CCC2=O)CCC4=C3C=CC(=C4)O	-5.38	0.19	8	-5.62	0.24	-4.42103291726637	-0.95896708273363	3.7732	18	4	1	2.32192809488736	0.9851	0	0	0	-0.418852989963265
Indomethacin	53-86-1	CC1=C(C2=C(N1C(=O)C3=CC=C(C=C3)Cl)C=CC(=C2)OC)CC(=O)O	-5.48	0.22	21	-4.77	-0.71	-5.19054489669301	-0.289455103306985	4.2105	19	3	2	3.4594316186373	1.01959756097561	4	1	1	-0.316849229760526
Strychnine	57-24-9	C1CN2CC3=CCOC4CC(=O)N5C6C4C3CC2C61C7=CC=CC=C75	-3.38	0.19	6	-4.09	0.71	-4.62094127069868	1.24094127069868	1.1457	21	7	1	2.58496250072116	0.993493617021277	0	2	0	-0.829888145220902
Probenecid	57-66-9	CCCN(CCC)S(=O)(=O)C1=CC=C(C=C1)C(=O)O	-4.83	0.2	4	-3.42	-1.41	-3.28834529602187	-1.54165470397813	2.8209	13	1	1	2.8073549220576	1.01157368421053	7	1	0	-0.197561162988169
Perphenazine	58-39-9	C1CN(CCN1CCCN2C3=CC=CC=C3SC4=C2C=C(C=C4)Cl)CCO	-4.48	0.17	6	-4.16	-0.32	-5.27138203175236	0.791382031752355	4.1578	21	4	2	2.8073549220576	0.993132075471698	6	3	1	-0.345555679768278
Promazine	58-40-2	CN(C)CCCN1C2=CC=CC=C2SC3=CC=CC=C31	-4.45	0.13	4	-3.82	-0.63	-4.39922227300403	-0.0507777269959719	4.0755	17	3	2	2.8073549220576	0.98081	4	2	0	-0.836378277581351
Papaverine	58-74-2	COC1=C(C=C(C=C1)CC2=NC=CC3=CC(=C(C=C32)OC)OC)OC	-4.33	0.19	12	-4.58	0.25	-4.58525078258168	0.255250782581676	3.5039	20	3	2	3.24792751344359	1.00536956521739	6	1	0	-0.790369662115145
Folic Acid	59-30-3	C1=CC(=CC=C1C(=O)NC(CCC(=O)O)C(=O)O)NCC2=CN=C3C(=N2)C(=O)NC(=N3)N	-5.96	0.16	6	-1.71	-4.25	-3.67654855815138	-2.28345144184862	0.00679999999999925	19	3	1	3.584962501	1.038784314	9	7	0	4.18562254
Acetazolamide	59-66-5	CC(=O)NC1=NN=C(S1)S(=O)(=O)N	-2.38	0.18	11	-0.98	-1.4	-1.48202389417059	-0.897976105829414	-1.2058	4	1	0	2.70043971814109	1.07502631578947	2	4	0	1.83713837673271
L-DOPA	59-92-7	C1=CC(=C(C=C1CC(C(=O)O)N)O)O	-1.76	0.17	6	-2	0.24	-2.26352103338428	0.503521033384277	0.4205	9	1	1	2.32192809488736	1.03316	3	1	0	3.38425367052811
Cyclosporine A	59865-13-3	CCC1C(=O)N(CC(=O)N(C(C(=O)NC(C(=O)N(C(C(=O)NC(C(=O)NC(C(=O)N(C(C(=O)N(C(C(=O)N(C(C(=O)N(C(C(=O)N1)C(C(C)CC=CC)O)C)C(C)C)C)CC(C)C)C)CC(C)C)C)C)C)CC(C)C)C)C(C)C)CC(C)C)C)C	-5.03	0.16	6	-4.03	-1	-4.45003973409495	-0.579960265905053	5.61429999999998	62	1	0	3.70043971814109	0.996058163265306	15	11	0	1.69009478251734
Sulfasalazine	599-79-1	C1=CC=NC(=C1)NS(=O)(=O)C2=CC=C(C=C2)N=NC3=CC(=C(C=C3)O)C(=O)O	-6.41	0.14	9	-3.25	-3.16	-5.07484290826851	-1.33515709173149	3.885	18	3	2	3.8073549220576	1.03662142857143	6	4	0	1.0233503409143
Tetracycline	60-54-8	CC1(C2CC3C(C(=O)C(=C(C3(C(=O)C2=C(C4=C1C=CC=C4O)O)O)O)C(=O)N)N(C)C)O	-3.22	0.15	8	-0.53	-2.69	-3.33216542280206	0.112165422802056	-1.2601	22	4	1	3.16992500144231	1.02752857142857	2	2	0	4.09269760450367
Promethazine	60-87-7	CC(CN1C2=CC=CC=C2SC3=CC=CC=C31)N(C)C	-4.38	0.19	11	-4.09	-0.29	-4.47356816995851	0.0935681699585098	4.3906	17	3	2	2.8073549220576	0.98081	3	2	0	-0.836378277581351
Oxazepam	604-75-1	C1=CC=C(C=C1)C2=NC(C(=O)NC3=C2C=C(C=C3)Cl)O	-4.03	0.17	5	-3.76	-0.27	-4.3160449134694	0.286044913469402	2.8392	15	3	2	3.16992500144231	1.01935161290323	1	2	1	0.360664304656379
Phenacetin	62-44-2	CCOC1=CC=C(C=C1)NC(=O)C	-2.3	0.14	10	-2.64	0.34	-2.10184457457501	-0.198155425424988	1.2828	10	1	1	2.32192809488736	1.00223076923077	3	1	0	-0.20212694369423
Cefmenoxime	65085-01-0	CN1C(=NN=N1)SCC2=C(N3C(C(C3=O)NC(=O)C(=NOC)C4=CSC(=N4)N)SC2)C(=O)O	-3.27	0.14	7	-0.25	-3.02	-3.6091158894185	0.339115889418497	-0.0896000000000015	16	4	0	3.4594316186373	1.046326	8	9	0	1.81317878422602
Ketoconazole	65277-42-1	CC(=O)N1CCN(CC1)C2=CC=C(C=C2)OCC3COC(O3)(CN4C=CN=C4)C5=C(C=C(C=C5)Cl)Cl	-5.47	0.14	11	-4.92	-0.55	-5.91489445068465	0.444894450684646	3.6104	26	5	2	3.392317423	1.013290625	7	4	2	-0.716742134
Xanthine	69-89-6	C1=NC2=C(N1)C(=O)NC(=O)N2	-3.6	0.21	3	-1.19	-2.41	-1.90430588186386	-1.69569411813614	-0.7176	5	2	0	2.4594316186373	1.07078666666667	0	4	0	1.83683657651576
Norfloxacin	70458-96-7	CCN1C=C(C(=O)C2=CC(=C(C=C21)N3CCNCC3)F)C(=O)O	-2.88	0.16	19	-2.73	-0.15	-3.458772387136	0.578772387136004	1.2692	16	3	1	2.8073549220576	1.02119024390244	3	3	1	0.36413587669029
Sulfathiazole	72-14-0	C1=CC(=CC=C1N)S(=O)(=O)NC2=NC=CS2	-2.62	0.22	9	-2.8	0.18	-3.00567925616468	0.385679256164678	1.0407	9	2	1	3.08746284125034	1.030544	3	3	0	1.4332248152453
Nortriptyline	72-69-5	CNCCC=C1C2=CC=CC=C2CCC3=CC=CC=C31	-3.93	0.16	5	-5.22	1.29	-4.59157631656772	0.661576316567723	4.2361	19	3	2	3	0.974092682926829	3	1	0	-0.468051712173933
Cilostazol	73963-72-1	C1CCC(CC1)N2C(=NN=N2)CCCCOC3=CC4=C(C=C3)NC(=O)CC4	-4.93	0.13	3	-4.31	-0.62	-4.75582685186834	-0.174173148131663	3.5792	20	4	1	2.90689059560852	0.997837037037037	7	5	0	-0.30892286455496
Enalapril	75847-73-3	CCOC(=O)C(CCC1=CC=CC=C1)NC(C)C(=O)N2CCCC2C(=O)O	-1.36	0.21	3	-2.29	0.93	-3.72953449539554	2.36953449539554	2.4589	20	2	1	2.8073549220576	1.00594363636364	10	2	0	0.267325153352699
Warfarin	81-81-2	CC(=O)CC(C1=CC=CC=C1)C2=C(C3=CC=CC=C3OC2=O)O	-4.78	0.2	11	-4.47	-0.31	-4.27847077167542	-0.501529228324576	2.6622	19	3	2	3.321928095	1.009692308	4	0	0	-0.36933285
Pravastatin	81093-37-0	CCC(C)C(=O)OC1CC(C=C2C1C(C(C=C2)C)CCC(CC(CC(=O)O)O)O)O	-4.86	0.15	10	-4.95	0.09	-3.63995561884529	-1.22004438115471	2.1316	23	2	0	2.32192809488736	1.00296818181818	11	0	0	1.59750586949435
Cisapride	81098-60-4	COC1CN(CCC1NC(=O)C2=CC(=C(C=C2OC)N)Cl)CCCOC3=CC=C(C=C3)F	-6.78	0.17	6	-3.71	-3.07	-4.85021604132094	-1.92978395867906	2.7858	23	3	2	3	1.01346557377049	9	3	2	0.884224444442061
Ganciclovir	82410-32-0	C1=NC2=C(N1COC(CO)CO)N=C(NC2=O)N	-1.78	0.13	3	0.22	-2	-1.68133216457123	-0.0986678354287693	-1.9647	9	2	0	2.459431619	1.043632258	5	5	0	3.189564431
Ofloxacin	82419-36-1	CC1COC2=C3N1C=C(C(=O)C3=CC(=C2N4CCN(CC4)C)F)C(=O)O	-2.03	0.13	14	-3.33	1.3	-3.96680931443199	1.93680931443199	1.636	18	4	1	2.8073549220576	1.02347173913044	2	3	1	-0.255671461224478
17α-Estradiol	82420-81-3	CC12CCC3C(C1CCC2O)CCC4=C3C=CC(=C4N=C5C6=C(C=CC(=C6)N=C=S)C7(O5)C8=C(C=C(C=C8)O)OC9=C7C=CC(=C9)O)O	-5	0.18	5	-5.01	0.01	-8.80351119239826	3.80351119239826	8.2654	39	9	4	4	1.0046512195122	2	2	0	1.26694438479724
Methyl-Prednisolone	83-43-2	CC1CC2C3CCC(C3(CC(C2C4(C1=CC(=O)C=C4)C)O)C)(C(=O)CO)O	-3.33	0.18	5	-3.38	0.05	-3.63405290388971	0.304052903889713	1.4455	22	4	0	2.32192809488736	0.998078947368422	2	0	0	0.871538989381727
Deoxy-Cholic Acid	83-44-3	CC(CCC(=O)O)C1CCC2C1(C(CC3C2CCC4C3(CCC(C4)O)C)O)C	-4.62	0.15	7	-5.49	0.87	-4.15059585843714	-0.469404141562864	4.05679999999999	24	4	0	1	0.985017647058824	4	0	0	0.811297744510308
Ciprofloxacin	85721-33-1	C1CC1N2C=C(C(=O)C3=CC(=C(C=C32)N4CCNCC4)F)C(=O)O	-3.57	0.18	20	-3.5	-0.07	-4.01582318310285	0.445823183102851	1.4101	17	4	1	2.8073549220576	1.02068571428571	3	3	1	0.337248018008535
Carbazole	86-74-8	C1=CC=C2C(=C1)C3=CC=CC=C3N2	-5.19	0.19	3	-5.03	-0.16	-4.13691473097665	-1.05308526902335	3.3233	12	3	2	3.08746284125034	0.983463636363637	0	1	0	-0.351652908525449
Benzthiazide	91-33-8	C1=CC=C(C=C1)CSCC2=NS(=O)(=O)C3=CC(=C(C=C3N2)Cl)S(=O)(=O)N	-4.84	0.22	6	-4	-0.84	-4.78979515398235	-0.0502048460176461	2.7754	15	3	2	3.58496250072116	1.0367275	5	3	1	1.12617284662041
Cefprozil	92665-29-7	CC=CC1=C(N2C(C(C2=O)NC(=O)C(C3=CC=C(C=C3)O)N)SC1)C(=O)O	-1.68	0.2	4	-2.18	0.5	-3.54934134987208	1.86934134987208	0.6127	18	3	1	3.16992500144231	1.02363260869565	5	3	0	2.58409614783915
Ibrutinib	936563-96-1	C=CC(=O)N1CCCC(C1)N2C3=NC=NC(=C3C(=N2)C4=CC=C(C=C4)OC5=CC=CC=C5)N	-4.85	0.19	7	-5.02	0.17	-5.61269439498244	0.762694394982436	3.8456	25	5	2	3.807354922	1.003821053	5	6	0	0.191889709
Chlorpropamide	94-20-2	CCCNC(=O)NS(=O)(=O)C1=CC=C(C=C1)Cl	-3.17	0.14	7	-2.27	-0.9	-3.06615019312912	-0.103849806870883	2.058	10	1	1	2.8073549220576	1.02957333333333	4	2	1	0.583628393264775
Tetracaine	94-24-6	CCCCNC1=CC=C(C=C1)C(=O)OCCN(C)C	-3.11	0.11	3	-3.36	0.25	-3.08701200964827	-0.0229879903517261	2.9615	15	1	1	2.32192809488736	0.990181395348837	9	2	0	-0.301021992218986
Phenazopyridine	94-78-0	C1=CC=C(C=C1)N=NC2=C(N=C(C=C2)N)N	-4.02	0.16	7	-3.3	-0.72	-3.4229250397179	-0.597074960282104	2.6338	11	2	1	3	1.00591851851852	2	5	0	2.19809716280832
Atovaquone	95233-18-4	C1CC(CCC1C2=CC=C(C=C2)Cl)C3=C(C4=CC=CC=C4C(=O)C3=O)O	-6.07	0.18	3	-7	0.93	-5.8630584554644	-0.206941544535601	5.1449	22	4	2	3.32192809488736	1.00314666666667	2	0	1	-0.407755936765209
Difloxacin	98106-17-3	CN1CCN(CC1)C2=C(C=C3C(=C2)N(C=C(C3=O)C(=O)O)C4=CC=C(C=C4)F)F	-3.83	0.21	3	-4.08	0.25	-5.21849054898799	1.38849054898799	3.2556	21	4	2	3.321928095	1.02635625	3	3	2	-0.302302552
