# Supplementary material for: Application of Artificial Neural Networks to Predict the Intrinsic Solubility of Drug-Like Molecules
Source: Pharmaceutics. 2021 Jul 20;13(7):1101. doi: 10.3390/pharmaceutics13071101 (PMC8309152; doi:10.3390/pharmaceutics13071101)
Supplement: Supplementary file 1 [file pharmaceutics-13-01101-s001.zip › Supplementary3.csv]

SUBSTANCE	CAS	SMILES	logS0	SDinterLab	n	GSE.PRED	GSE.SE	ANN.PRED	ANN.SE	ALOGP	nC	nCIC	nBnz	Ui	Me	RBN	nN	nX	Hy
Tamoxifen	10540-29-1	CCC(=C(C1=CC=CC=C1)C2=CC=C(C=C2)OCCN(C)C)C3=CC=CC=C3	-7.52	0.72	7	-6.23	-1.29	-5.79937003707883	-1.72062996292117	6.3197	26	3	3	3.459431619	0.978938596	8	1	0	-0.918894584
Pioglitazone	111025-46-8	CCC1=CN=C(C=C1)CCOC2=CC=C(C=C2)CC3C(=O)NC(=O)S3	-6.2	0.66	4	-4.25	-1.95	-4.81273285212968	-1.38726714787032	4.0143	19	3	1	3.16992500144231	1.00476222222222	7	2	0	-0.316849229760526
Chlorprothixene	113-59-7	CN(C)CCC=C1C2=CC=CC=C2SC3=C1C=C(C=C3)Cl	-5.99	0.51	6	-5.42	-0.57	-5.17600878872901	-0.813991211270985	5.124	18	3	2	3	0.986007692307693	3	1	1	-0.844242905195481
Sulfadimethoxine	122-11-2	COC1=NC(=NC(=C1)NS(=O)(=O)C2=CC=C(C=C2)N)OC	-3.74	0.7	3	-2.17	-1.57	-3.41174102078578	-0.32825897921422	1.8312	12	2	1	3.16992500144231	1.03459428571429	5	4	0	1.24961730917354
Saquinavir	127779-20-8	CC(C)(C)NC(=O)C1CC2CCCCC2CN1CC(C(CC3=CC=CC=C3)NC(=O)C(CC(=O)N)NC(=O)C4=NC5=CC=CC=C5C=C4)O	-5.92	0.58	3	-5.84	-0.08	-6.23672694474123	0.316726944741231	3.8806	38	5	2	3.75488750216347	0.996833333333334	13	6	0	2.71927716580147
Quinine	130-95-0	COC1=CC2=C(C=CN=C2C=C1)C(C3CC4CCN3CC4C=C)O	-3.06	0.57	7	-4.19	1.13	-4.38522143727031	1.32522143727031	2.7338	20	4	1	2.90689059560852	0.991204166666667	4	2	0	-0.383115958927646
Telmisartan	144701-48-4	CCCC1=NC2=C(N1CC3=CC=C(C=C3)C4=CC=CC=C4C(=O)O)C=C(C=C2C)C5=NC6=CC=CC=C6N5C	-6.73	0.84	5	-9.13	2.4	-7.64176380602084	0.911763806020844	7.7743	33	6	4	4.16992500144231	0.993457971014493	7	4	0	-0.459724811515162
Thiabendazole	148-79-8	C1=CC=C2C(=C1)NC(=N2)C3=CSC=N3	-3.97	0.5	4	-4.99	1.02	-3.58919314414921	-0.380806855850787	2.1546	10	3	1	3.08746284125034	1.00709523809524	1	3	0	-0.165889124036663
Ezetimibe	163222-33-1	C1=CC(=CC=C1C2C(C(=O)N2C3=CC=C(C=C3)F)CCC(C4=CC=C(C=C4)F)O)O	-4.94	0.51	4	-5.79	0.85	-6.14678692012256	1.20678692012256	4.6077	24	4	3	3.4594316186373	1.01624901960784	6	1	2	0.176923848560072
Danazol	17230-88-5	CC12CCC3C(C1CCC2(C#C)O)CCC4=CC5=C(CC34C)C=NO5	-6.1	0.52	10	-5.76	-0.34	-5.35049158030464	-0.749508419695363	4.8746	22	5	0	2.70043971814109	0.985446153846154	0	1	0	-0.435404679077798
Fentiazac	18046-21-4	C1=CC=C(C=C1)C2=NC(=C(S2)CC(=O)O)C3=CC=C(C=C3)Cl	-5.84	0.65	4	-5.62	-0.22	-5.39655310902296	-0.44344689097704	4.7525	17	3	2	3.39231742277876	1.01347352941176	4	1	1	-0.309594496711513
Amiodarone	1951-25-3	CCCCC1=C(C2=CC=CC=C2O1)C(=O)C3=CC(=C(C(=C3)I)OCCN(CC)CC)I	-10.4	0.5	5	-7.75	-2.65	-6.71844798333874	-3.68155201666126	7.2389	25	3	2	3.32192809488736	0.991265	11	1	2	-0.799063921030141
Clofazimine	2030-63-9	CC(C)N=C1C=C2C(=NC3=CC=CC=C3N2C4=CC=C(C=C4)Cl)C=C1NC5=CC=C(C=C5)Cl	-9.05	0.93	5	-8.85	-0.2	-7.18000732146713	-1.86999267853287	6.8572	27	5	3	3.8073549220576	0.99801090909091	4	4	2	-0.412175692940095
Diflunisal	22494-42-4	C1=CC(=C(C=C1C2=C(C=C(C=C2)F)F)C(=O)O)O	-4.99	0.56	11	-4.43	-0.56	-4.42519415579584	-0.564805844204161	3.0964	13	2	2	3	1.05481923076923	2	0	2	0.428877944712564
Miconazole	22916-47-8	C1=CC(=C(C=C1Cl)Cl)COC(CN2C=CN=C2)C3=C(C=C(C=C3)Cl)Cl	-5.82	0.5	6	-7.31	1.49	-6.27206103703232	0.452061037032323	5.6455	18	3	2	3.24792751344359	1.0229358974359	6	2	4	-0.71133269590363
Bromocriptine	25614-03-3	CC(C)CC1C(=O)N2CCCC2C3(N1C(=O)C(O3)(C(C)C)NC(=O)C4CN(C5CC6=C(NC7=CC=CC(=C67)C5=C4)Br)C)O	-5.5	0.51	5	-4.61	-0.89	-6.73603188037195	1.23603188037195	4.4698	32	7	1	3.32192809488736	1.00336626506024	5	5	1	0.733067105841069
Etoxadrol	28189-85-7	CCC1(OCC(O1)C2CCCCN2)C3=CC=CC=C3	-1.96	0.55	3	-3.3	1.34	-3.44365845899942	1.48365845899942	2.691	16	3	1	2	0.98752380952381	3	1	0	-0.352752406834394
Curcumin	458-37-7	COC1=C(C=CC(=C1)C=CC(=O)CC(=O)C=CC2=CC(=C(C=C2)O)OC)O	-5.36	0.68	3	-4.39	-0.97	-4.42997289190953	-0.930027108090473	3.2236	21	2	2	3.4594316186373	1.0170170212766	8	0	0	0.230692338139381
Terfenadine	50679-08-8	CC(C)(C)C1=CC=C(C=C1)C(CCCN2CCC(CC2)C(C3=CC=CC=C3)(C4=CC=CC=C4)O)O	-7.74	0.71	11	-7.2	-0.54	-6.43502773706726	-1.30497226293274	6.4984	32	4	3	3.32192809488736	0.979321052631579	9	1	0	0.0204380947489503
Buprenorphine	52485-79-7	CC(C)(C)C(C)(C1CC23CCC1(C4C25CCN(C3CC6=C5C(=C(C=C6)O)O4)CC7CC7)OC)O	-6.07	0.83	3	-5.76	-0.31	-5.87345512367358	-0.196544876326421	3.8981	29	7	1	2	0.987773333333334	5	1	0	0.0891304839540096
Diphenhydramine	58-73-1	CN(C)CCOC(C1=CC=CC=C1)C2=CC=CC=C2	-3.21	0.55	4	-4.29	1.08	-3.78962248400899	0.579622484008991	3.3849	17	2	2	2.8073549220576	0.9816275	6	1	0	-0.879417048461939
Procaine	59-46-1	CCN(CC)CCOC(=O)C1=CC=C(C=C1)N	-2.3	0.6	3	-1.63	-0.67	-2.55756249622827	0.257562496228275	1.7751	13	1	1	2.32192809488736	0.994881081081081	7	2	0	0.410647591035512
Bisoprolol	66722-44-9	CC(C)NCC(COC1=CC=C(C=C1)COCCOC(C)C)O	-2.09	0.59	3	-2.62	0.53	-2.8372946729609	0.747294672960896	2.0314	18	1	1	2	0.993796296296297	12	1	0	0.278343852544333
Didanosine	69655-05-6	C1CC(OC1CO)N2C=NC3=C2N=CNC3=O	-1.24	0.54	3	-0.66	-0.58	-2.09769966809453	0.857699668094529	-0.811299999999999	10	3	0	2.459431619	1.031844828	2	4	0	0.583628393
Rifabutin	72559-06-9	CC1C=CC=C(C(=O)N=C2C(=C3C(=C4C2=NC5(N4)CCN(CC5)CC(C)C)C6=C(C(=C3O)C)OC(C6=O)(OC=CC(C(C(C(C(C(C1O)C)O)C)OC(=O)C)C)OC)C)O)C	-4.09	0.66	3	-5.63	1.54	-6.11684066177729	2.02684066177729	4.0776	46	6	1	3.807354922	1.005137398	5	4	0	1.859876963
Omeprazole	73590-58-6	CC1=CN=C(C(=C1OC)C)CS(=O)C2=NC3=C(N2)C=C(C=C3)OC	-3.7	0.5	3	-3.71	0.01	-4.32811219981938	0.628112199819379	3.1182	17	3	1	3.321928095	1.01005814	5	3	0	-0.259701217
Amantadine	768-94-5	C1C2CC3CC1CC(C2)(C3)N	-2.19	0.5	3	-2.96	0.77	-2.01376173977098	-0.176238260229019	1.4954	10	3	0	0	0.970378571428572	0	1	0	0.484946365825465
Mifepristone	84371-65-3	CC#CC1(CCC2C1(CC(C3=C4CCC(=O)C=C4CCC23)C5=CC=C(C=C5)N(C)C)C)O	-5.22	0.75	4	-6.6	1.38	-5.94594073842583	0.725940738425827	5.5158	29	5	1	3.16992500144231	0.981755223880597	2	1	0	-0.495599657926401
Raloxifene	84449-90-1	C1CCN(CC1)CCOC2=CC=C(C=C2)C(=O)C3=C(SC4=C3C=CC(=C4)O)C5=CC=C(C=C5)O	-6.82	0.56	6	-6.78	-0.04	-6.95907430827061	0.139074308270607	6.4105	28	5	3	3.70043971814109	0.999577049180328	7	1	0	0.118302448055514
Itraconazole	84625-61-6	CCC(C)N1C(=O)N(C=N1)C2=CC=C(C=C2)N3CCN(CC3)C4=CC=C(C=C4)OCC5COC(O5)(CN6C=NC=N6)C7=C(C=C(C=C7)Cl)Cl	-8.98	0.61	3	-6.48	-2.5	-7.93612647744359	-1.04387352255641	6.4668	35	7	3	3.85798099512757	1.01044367816092	11	8	2	-0.710596956523611
Amodiaquine	86-42-0	CCN(CC)CC1=C(C=CC(=C1)NC2=C3C=CC(=CC3=NC=C2)Cl)O	-5.49	0.65	3	-6.51	1.02	-5.29634386196557	-0.193656138034431	4.7346	20	3	2	3.24792751344359	0.995582978723405	6	3	1	0.233248623231403
Iopanoic Acid	96-83-3	CCC(CC1=C(C(=C(C=C1I)I)N)I)C(=O)O	-5.49	0.66	3	-4.54	-0.95	-4.12417285679275	-1.36582714320725	3.8321	11	1	1	2.32192809488736	1.00513448275862	4	1	3	1.30867016611919
